# Supplementary material for: Systems toxicology study reveals reduced impact of heated tobacco product aerosol extract relative to cigarette smoke on premature aging and exacerbation effects in aged aortic cells in vitro
Source: Arch Toxicol. 2021 Jul 27;95(10):3341–59. doi: 10.1007/s00204-021-03123-y (PMC8448694; doi:10.1007/s00204-021-03123-y)
Supplement: Supplementary file 2 — (XLSX 333 KB) [file 204_2021_3123_MOESM2_ESM.xlsx]

## Sheet: Qiagen_Gene-set_collection
Gene set names	ES	FDR
Cardiovascular Disease	-2.17570971032519	0
NFkB Signaling Targets	2.08772618850744	0
Inflammasomes	1.98097062147862	0.000689740795409085
Antifungal Response	1.98704031467543	0.00103461119311363
Toll	1.94256741510689	0.00103461119311363
Glycosylation	1.90534759661669	0.0012070463919659
NFkB Signaling Pathway	1.91803154249323	0.00144845567035908
Antibacterial Response	1.86243511265127	0.00206922238622726
Stress & Toxicity PathwayFinder	1.86304170220478	0.00221702398524349
Innate & Adaptive Immune Responses	1.82154264128925	0.00356366077628027
Extracellular Matrix & Adhesion Molecules	-2.01584620718391	0.0039011319193372
Protease Activated Receptor Signaling	1.75643288587253	0.00765612282904085
Polycomb & Trithorax Target Genes	-1.87909532462003	0.00902136756346728
Cancer PathwayFinder	-1.89502236988928	0.009752829798343
Osteoporosis	-1.83840428018841	0.0120935089499453
Macular Degeneration	-1.80837180820544	0.0156045276773488
Antiviral Response	1.69235330711075	0.0164597235268077
Notch Signaling Targets	-1.78779479721999	0.0185303766168517
Phagocytosis	1.66674537798591	0.0200887006662896
Cell Cycle	-1.75072886233518	0.0204809425765203
Gap Junctions	-1.75673838530489	0.0215645903318918
Epithelial to Mesenchymal Transition (EMT)	-1.76498690629442	0.0217000463013132
NFkB Signaling Pathway Plus	1.65082670385658	0.0222839333901397
Cardiotoxicity	-1.7288987309708	0.0250913712084643
Androgen Receptor Signaling Targets	-1.71200148754524	0.0282832064151947
Growth Factors	1.59113237738268	0.0380589117466799
EGF / PDGF Signaling Pathway	-1.67121748987031	0.0403617110116041
Stem Cell	-1.65058187776589	0.0454203216322831
Cellular Senescence	-1.64210018088351	0.0459033189175344
Autophagy	1.55362787515834	0.0509028707011905
Lymphoma	-1.6195554756427	0.0544939364982415
MYC Targets	-1.61230603589526	0.0546732164577699
Angiogenesis	1.53765121736251	0.0552223724324399
Th17 Response	1.52725872889173	0.0570861940670931
Lung Cancer	-1.59958812370705	0.0587337083411323
Osteogenesis	-1.58966190212605	0.0612888356801134
Cancer Inflammation & Immunity Crosstalk	1.48040503257295	0.0824815034510031
Dendritic & Antigen Presenting Cell	1.47419117153261	0.0827144422284
Liver Cancer	-1.54358166640089	0.0880192889300456
Cystic Fibrosis	1.45076510569431	0.0956498048033549
Circadian Rhythms	1.43483130389874	0.0992756467574031
CrohnВ’s Disease	1.4380451440059	0.101638232923496
Polycomb & Trithorax Complexes	-1.51027008201139	0.106084189579249
Cell Death PathwayFinder	1.41286207685057	0.109237698472914
Skeletal Muscle: Myogenesis & Myopathy	-1.51171090942799	0.109371019881418
Type I Interferon Response	1.40609600282558	0.111117242140404
TNF Signaling Pathway	1.41525236826266	0.111738008856272
Endothelial Cell Biology	1.39901678423835	0.113966402195286
Adipogenesis	-1.4904443350933	0.114473839758051
Retinoic Acid Signaling	-1.49241302507401	0.118051644167769
T Cell Anergy & Immune Tolerance	1.38369448814892	0.123080413047443
TGFГџ / BMP Signaling Pathway	-1.47313912843183	0.126552719463299
Fibrosis	-1.44811979039068	0.136644111781784
Breast Cancer	1.36655887244374	0.136790379889523
Terminal Differentiation Markers	-1.45022756994671	0.139284858157076
PPAR Targets	-1.45454183645718	0.139765553187023
Inflammatory Response & Autoimmunity	1.35043284672298	0.143017753928074
Transplant Rejection	1.35299324719019	0.144988272028062
Multiple Sclerosis	1.33783826466655	0.151153357858439
Th1 & Th2 Responses	1.32850523208706	0.152495419494081
GABA & Glutamate	1.32098038270551	0.156500157828923
Atherosclerosis	1.32900423597901	0.15671126415693
Amino Acid Metabolism II	-1.40614443720992	0.16256748170113
Stem Cell Transcription Factors	-1.40806747470465	0.165640802865406
Obesity	1.29230609265452	0.166041832248672
Alzheimer's Disease	1.29945531720495	0.167271463708263
Inflammatory Cytokines & Receptors	1.30656599705921	0.168523383198308
Hypoxia Signaling Pathway	1.29339056344653	0.169213383294768
Nephrotoxicity	-1.40912444330134	0.169666729058507
Hypoxia Signaling Pathway Plus	1.30098881782855	0.170222280467
Prostate Cancer	-1.41246420007147	0.171347130422612
Lipoprotein Signaling & Cholesterol Metabolism	-1.38271141210342	0.185244658109133
Adherens Junctions	1.26906650069658	0.186608531050617
Notch Signaling Pathway	1.26484093051974	0.187067557154878
MAP Kinase Signaling Pathway	-1.37637428327344	0.18759854965048
Female Infertility	1.26970002913821	0.190290863693424
Notch Signaling Pathway Plus	1.25795373887331	0.190657188237962
Leukemia	1.25141154974107	0.194530418196115
Wound Healing	-1.35697800344417	0.202289944733964
Drug Metabolism	-1.36060910135014	0.20288672503353
Ubiquitin Ligases	1.23932590184927	0.205956601509153
T	1.23261717128962	0.209441291962481
Stem Cell Signaling	1.21311520910235	0.225760784097336
IL6/STAT3 Signaling Pathway Plus	1.21443812713196	0.228715112690438
VEGF Signaling	1.20413912252241	0.232935320049583
Unfolded Protein Response	1.19715648214223	0.238167496654757
Drug Transporters	1.19187703885445	0.241307845923267
Hematopoiesis	-1.31992458034981	0.247959107873007
Cell Junction PathwayFinder	-1.3130001999514	0.251725670163548
Hedgehog Signaling Pathway	1.17203461189818	0.267486786158069
Cell Lineage Identification	-1.28978287216367	0.274054517333438
IL6/STAT3 Signaling Pathway	-1.29329886945393	0.275755010734175
Cancer Stem Cells	-1.27540863311374	0.278862889234017
Osmotic Stress	-1.27978607746143	0.284449606655087
Glucocorticoid Signaling	-1.27554320531611	0.285247050578203
Mitochondria	1.15717792185362	0.2856502941289
Common Cytokines	1.14762165089313	0.28618084609518
Mesenchymal Stem Cells	1.15070163131144	0.286399189366454
T Helper Cell Differentiation	1.15187554661418	0.289346263674111
Cytoskeleton Regulators	1.14130656330915	0.291506241428156
Transcription Factors	-1.25976008779973	0.298148440039799
Protein Phosphatases	-1.25528336151048	0.2987400132008
WNT Signaling Targets	-1.25032620642234	0.30057797402415
Embryonic Stem Cell	-1.24544807235604	0.302275471643537
Tight Junctions	1.12361264815619	0.316162910116309
Cytokines & Chemokines	1.1166268515758	0.317142817729097
Synaptic Plasticity	-1.23129386323955	0.319100399964535
Ubiquitination (Ubiquitylation) Pathway	1.11753985376027	0.320887291911632
Parkinson's Disease	1.10984881363491	0.323290556589162
Cellular Stress Responses	-1.21936804356345	0.332710822263473
Nitric Oxide Signaling Pathway	-1.20591172064142	0.337541688232267
TGFГџ / BMP Signaling Pathway Plus	-1.21118745607213	0.341095469367248
Fatty Liver	-1.20693591055846	0.342209586747741
Tumor Metastasis	-1.19335200898027	0.353218052790932
WNT Signaling Pathway Plus	1.08371989918034	0.360520944800373
Insulin Resistance	1.08645732037048	0.361563237438596
Heat Shock Proteins & Chaperones	-1.1678844891538	0.361730804198542
Cell Surface Markers	-1.16898489145392	0.36552933475238
Molecular Toxicology PathwayFinder	-1.15561688515336	0.365542352990153
Cancer Drug Targets	-1.1587346643298	0.365651176210007
Cell Motility	-1.15979385330979	0.369973598400142
Hypertension	-1.17015514369863	0.369974453911528
Neurotoxicity	-1.14222709541161	0.371927915448194
p53 Signaling Pathway	-1.14858432583369	0.372078197147895
Angiogenic Growth Factors	-1.13845849876826	0.37289796963816
Induced Pluripotent Stem Cells	-1.17954467254466	0.372973496602929
Allergy & Asthma	-1.14443441913234	0.373777202021496
Hippo Signaling Pathway	-1.17094808645342	0.374978889978791
Oxidative Stress Plus	1.07277876701337	0.375289044502076
Nuclear Receptors & Coregulators Plus	-1.13197050590152	0.378948385283975
Dopamine & Serotonin Pathway	-1.17125404494193	0.381140588519245
GPCR Signaling PathwayFinder	-1.10875775609234	0.393309952812066
JAK / STAT Signaling Pathway	-1.11083781818372	0.394591251812959
Apoptosis	1.0593460318737	0.395062304816619
Neuronal Ion Channels	1.05490119428552	0.397604216699001
DNA Repair	-1.11147415672445	0.398918603980224
cAMP / Ca2+ Signaling PathwayFinder	-1.10274653242138	0.399184659650261
TGFГџ Signaling Targets	-1.11341376478291	0.401053322750992
Estrogen Receptor Signaling	-1.11544009422372	0.403351224145295
Immunotoxicity	-1.08115745612308	0.427512043267099
Amino Acid Metabolism I	-1.07661964241529	0.430112626777714
Cancer Drug Resistance	-1.07271426487994	0.43203769405387
Hepatotoxicity	-1.08139114808885	0.432841130050244
Insulin Signaling Pathway	1.02922071556192	0.442273122118917
Neurogenesis	-1.05186489229093	0.454164901634338
Unfolded Protein Response Plus	1.01098466371014	0.458835283985992
Aging	-1.05205296740098	0.459382974210306
Chemokines & Receptors	1.0133984401581	0.460536930221623
Neurotrophins & Receptors	-1.0448234958265	0.461573741135159
Fatty Acid Metabolism	-1.04150844713159	0.462486325254351
Oxidative Stress	-1.05358791758729	0.462746766675482
Necrosis	1.01445514559765	0.465027301563602
WNT Signaling Pathway	-1.00832266064953	0.521094871165201
PI3K	-0.98429088089697	0.556244042110436
Epigenetic Chromatin Remodeling Factors	-0.986329607646975	0.558767484375066
Huntington's Disease	0.95681239229923	0.570872226780556
Drug Metabolism: Phase I Enzymes	-0.972990787389801	0.571856041175865
HIV Host Response Plus	-0.968134027875411	0.574542566465144
DNA Damage Signaling Pathway	-0.96141881006458	0.58165655262095
Signal Transduction PathwayFinder	-0.950338561387564	0.590609699632545
G Protein Coupled Receptors	-0.951811133846099	0.59458291239134
Focal Adhesions	-0.943470016866559	0.59790205361534
Oncogenes & Tumor Suppressor Genes	-0.93042191942158	0.617831166823075
Telomeres & Telomerase	-0.925953161475255	0.620049263071858
Epigenetic Chromatin Modification Enzymes	-0.921582845258991	0.622738933325899
Glucose Metabolism	0.917725579391103	0.65102909326675
mTOR Signaling	-0.900771958892981	0.656704227937269
Interferons & Receptors	0.795124965435247	0.884720124916782
Male Infertility	-0.741859833261737	0.922800564481967
AMPK Signaling	-0.723665987966469	0.934934416967547
Homeobox (HOX) Genes	-0.710003684285662	0.938789483027643
Mitochondrial Energy Metabolism	-0.675234914485085	0.956910224709139
Primary Cilia	0.676106127357925	0.985271424187979
Neurotransmitter Receptors	0.58921141064957	0.993847512104951

## Sheet: MSigDB-C2CP_Gene-set_collection
Gene set names	ES	FDR
KEGG_LYSOSOME	2.25268276487546	0
PID_AURORA_B_PATHWAY	-2.34439951672429	0
REACTOME_COLLAGEN_FORMATION	-2.22079432593135	0
REACTOME_MITOTIC_M_M_G1_PHASES	-2.32408184542825	0
REACTOME_DNA_REPLICATION	-2.23389136026069	0
REACTOME_MITOTIC_PROMETAPHASE	-2.23757567564264	0
NABA_COLLAGENS	-2.2657410575296	0
NABA_CORE_MATRISOME	-2.33848601088029	0
PID_SYNDECAN_1_PATHWAY	-2.14277982328612	0.000206057278799524
REACTOME_CELL_CYCLE	-2.1505693756674	0.000228952531999471
REACTOME_EXTRACELLULAR_MATRIX_ORGANIZATION	-2.16085543785695	0.000257571598499405
PID_PLK1_PATHWAY	-2.13138918151608	0.000374649597817317
REACTOME_CELL_CYCLE_MITOTIC	-2.12597614742644	0.000429285997499009
PID_INTEGRIN1_PATHWAY	-2.08739873123317	0.000634022396306228
NABA_ECM_GLYCOPROTEINS	-2.08387987682931	0.000662326967569899
REACTOME_G2_M_CHECKPOINTS	-2.05571162961399	0.00135225089212188
REACTOME_CHOLESTEROL_BIOSYNTHESIS	-2.05636523497977	0.00144240095159667
REACTOME_ACTIVATION_OF_THE_PRE_REPLICATIVE_COMPLEX	-2.02874354058663	0.0024242032799944
REACTOME_CHROMOSOME_MAINTENANCE	-2.01028934466616	0.00331981171399233
REACTOME_MEIOSIS	-2.00326701687944	0.00363311517883372
REACTOME_SIGNALING_BY_PDGF	-1.98987033862377	0.00388698957735466
REACTOME_CHONDROITIN_SULFATE_BIOSYNTHESIS	-1.99615482132665	0.00396660261689084
REACTOME_MEIOTIC_RECOMBINATION	-1.99065845506855	0.00402302306227643
NABA_PROTEOGLYCANS	-1.98601369674725	0.00412114557599048
KEGG_ECM_RECEPTOR_INTERACTION	-1.95617703076654	0.00635343276298533
REACTOME_ACTIVATION_OF_ATR_IN_RESPONSE_TO_REPLICATION_STRESS	-1.95238590623064	0.00663504437734468
REACTOME_NCAM_SIGNALING_FOR_NEURITE_OUT_GROWTH	-1.94854077826359	0.00681574076029195
REACTOME_KINESINS	-1.9271787621952	0.00872309146917986
PID_AVB3_INTEGRIN_PATHWAY	-1.92914872957098	0.00877519790749698
REACTOME_DEPOSITION_OF_NEW_CENPA_CONTAINING_NUCLEOSOMES_AT_THE_CENTROMERE	-1.93005014200239	0.00886782217690809
PID_FOXM1_PATHWAY	-1.93124087812364	0.00896730750331263
REACTOME_RNA_POL_I_PROMOTER_OPENING	-1.91319064247375	0.0103693340299115
REACTOME_DNA_STRAND_ELONGATION	-1.9006951993862	0.0124600260774087
REACTOME_NCAM1_INTERACTIONS	-1.89739481877427	0.0125819823266982
KEGG_STEROID_HORMONE_BIOSYNTHESIS	-1.8594348793853	0.0217572244379498
KEGG_METABOLISM_OF_XENOBIOTICS_BY_CYTOCHROME_P450	-1.85508074507189	0.0223130596185771
KEGG_SYSTEMIC_LUPUS_ERYTHEMATOSUS	-1.84287084492526	0.0235610230627351
REACTOME_INTERACTIONS_OF_VPR_WITH_HOST_CELLULAR_PROTEINS	-1.84615000410455	0.0240400158599445
REACTOME_AMYLOIDS	-1.84343175965174	0.0240585795787553
REACTOME_PROCESSING_OF_CAPPED_INTRON_CONTAINING_PRE_MRNA	-1.83872887485137	0.0242777742585593
NABA_BASEMENT_MEMBRANES	-1.82943382097614	0.0269162320431879
KEGG_SPLICEOSOME	-1.81937129681549	0.0286084175449572
REACTOME_M_G1_TRANSITION	-1.82154953074425	0.0289234058412503
REACTOME_NEP_NS2_INTERACTS_WITH_THE_CELLULAR_EXPORT_MACHINERY	-1.81954232691857	0.0292650397152181
REACTOME_CELL_CYCLE_CHECKPOINTS	-1.81326337744661	0.0302061238240212
REACTOME_RNA_POL_I_TRANSCRIPTION	-1.80142175841417	0.0326622707884352
REACTOME_CHONDROITIN_SULFATE_DERMATAN_SULFATE_METABOLISM	-1.8020298166578	0.0332603325018797
KEGG_DNA_REPLICATION	-1.80220214677455	0.0339536604955216
KEGG_CELL_CYCLE	-1.79365761104449	0.0352443803946686
KEGG_NITROGEN_METABOLISM	-1.78826672384325	0.0369221001604045
REACTOME_MEIOTIC_SYNAPSIS	-1.78194394279426	0.0392127001555495
REACTOME_REGULATION_OF_GLUCOKINASE_BY_GLUCOKINASE_REGULATORY_PROTEIN	-1.7747141077485	0.0416962964159037
BIOCARTA_MCM_PATHWAY	-1.76236797809478	0.0467195253278152
REACTOME_MRNA_SPLICING	-1.75209001246516	0.0514560016021076
REACTOME_GLUCOSE_TRANSPORT	-1.74106095854384	0.0566848310475358
KEGG_FOCAL_ADHESION	-1.73799672679796	0.0576023756644124
KEGG_NOD_LIKE_RECEPTOR_SIGNALING_PATHWAY	1.92533611862669	0.0592206919717837
REACTOME_TELOMERE_MAINTENANCE	-1.72409928566193	0.0651656144203495
KEGG_GLYCOSAMINOGLYCAN_BIOSYNTHESIS_CHONDROITIN_SULFATE	-1.71771456526987	0.0672528325461206
REACTOME_APC_C_CDC20_MEDIATED_DEGRADATION_OF_CYCLIN_B	-1.71923698910314	0.0673662700075287
PID_CXCR4_PATHWAY	-1.71083798006466	0.0712643859983778
PID_AURORA_A_PATHWAY	-1.69990419773149	0.0782330801842194
KEGG_OOCYTE_MEIOSIS	-1.69088931088589	0.0837234369679706
REACTOME_MITOTIC_G1_G1_S_PHASES	-1.67964433455928	0.0911471108238218
REACTOME_A_TETRASACCHARIDE_LINKER_SEQUENCE_IS_REQUIRED_FOR_GAG_SYNTHESIS	-1.67538880853505	0.0930528505054994
REACTOME_GLYCOSPHINGOLIPID_METABOLISM	1.86481351210494	0.0940469525622364
REACTOME_G1_S_TRANSITION	-1.67190260048607	0.0945126784243755
REACTOME_TRANSPORT_OF_RIBONUCLEOPROTEINS_INTO_THE_HOST_NUCLEUS	-1.66387672031237	0.100159688056476
REACTOME_MRNA_PROCESSING	-1.66117681578387	0.101046118611312
REACTOME_NITRIC_OXIDE_STIMULATES_GUANYLATE_CYCLASE	-1.64884335646859	0.111055646827624
REACTOME_SYNTHESIS_OF_DNA	-1.64422674553398	0.113589074938238
REACTOME_REGULATION_OF_MITOTIC_CELL_CYCLE	-1.64010956102937	0.116407430834862
REACTOME_ASSEMBLY_OF_THE_PRE_REPLICATIVE_COMPLEX	-1.63489132483126	0.119513221703724
REACTOME_YAP1_AND_WWTR1_TAZ_STIMULATED_GENE_EXPRESSION	-1.62770280012726	0.124940364117176
REACTOME_APC_C_CDC20_MEDIATED_DEGRADATION_OF_MITOTIC_PROTEINS	-1.62253222141764	0.128828727849453
KEGG_EPITHELIAL_CELL_SIGNALING_IN_HELICOBACTER_PYLORI_INFECTION	1.78741862054607	0.130799089314373
REACTOME_S_PHASE	-1.61554613805107	0.13397957175643
REACTOME_TRANSPORT_OF_MATURE_TRANSCRIPT_TO_CYTOPLASM	-1.61201169953907	0.13436308292921
REACTOME_INTEGRIN_CELL_SURFACE_INTERACTIONS	-1.61269645556531	0.135580120334444
REACTOME_RNA_POL_I_RNA_POL_III_AND_MITOCHONDRIAL_TRANSCRIPTION	-1.6081966458058	0.137177210800815
REACTOME_FORMATION_OF_FIBRIN_CLOT_CLOTTING_CASCADE	-1.60059131514027	0.142668247968824
PID_KIT_PATHWAY	-1.60165390160025	0.143223189108449
REACTOME_ACYL_CHAIN_REMODELLING_OF_PC	1.70583645872369	0.144715837292257
KEGG_HEMATOPOIETIC_CELL_LINEAGE	1.69239601160857	0.145644384727354
KEGG_O_GLYCAN_BIOSYNTHESIS	1.71780186843433	0.149415892210652
REACTOME_IMMUNOREGULATORY_INTERACTIONS_BETWEEN_A_LYMPHOID_AND_A_NON_LYMPHOID_CELL	1.79099851038017	0.149640577762849
REACTOME_APC_CDC20_MEDIATED_DEGRADATION_OF_NEK2A	-1.59254797250479	0.149939274326464
REACTOME_INSULIN_RECEPTOR_RECYCLING	1.73359135892963	0.150025752995185
REACTOME_GLYCOSAMINOGLYCAN_METABOLISM	-1.58955708951913	0.151748307255925
BIOCARTA_IL1R_PATHWAY	1.69392703161532	0.152721979621543
PID_ARF6_TRAFFICKING_PATHWAY	-1.58679626121596	0.153296439758757
PID_IL1_PATHWAY	1.72324851765416	0.153719933632597
PID_SHP2_PATHWAY	-1.57978076746963	0.154276296738844
PID_LYMPH_ANGIOGENESIS_PATHWAY	-1.57821512042995	0.154459098579201
REACTOME_PACKAGING_OF_TELOMERE_ENDS	-1.57656130268012	0.154744279429505
PID_ATR_PATHWAY	-1.58400836367184	0.154882199741569
ST_GA12_PATHWAY	1.70616389683964	0.155107103175629
BIOCARTA_AMI_PATHWAY	-1.58038969861733	0.155229816695642
REACTOME_TRANSCRIPTION	-1.58181711490649	0.155635310939062
REACTOME_TRANSFERRIN_ENDOCYTOSIS_AND_RECYCLING	1.80294278143086	0.155995969096406
KEGG_GAP_JUNCTION	-1.57395324551002	0.156369375889003
REACTOME_APOPTOTIC_EXECUTION_PHASE	-1.57096981897391	0.158131597101208
REACTOME_FACTORS_INVOLVED_IN_MEGAKARYOCYTE_DEVELOPMENT_AND_PLATELET_PRODUCTION	-1.566687313936	0.160930734742428
REACTOME_AMINE_COMPOUND_SLC_TRANSPORTERS	-1.56361176465231	0.161060640418193
REACTOME_APC_C_CDH1_MEDIATED_DEGRADATION_OF_CDC20_AND_OTHER_APC_C_CDH1_TARGETED_PROTEINS_IN_LATE_MITOSIS_EARLY_G1	-1.56481259182525	0.161415309002462
BIOCARTA_NTHI_PATHWAY	1.73571171412283	0.162094576941739
BIOCARTA_IL12_PATHWAY	1.66549556606925	0.170333047188942
PID_AVB3_OPN_PATHWAY	1.75032521136573	0.173466417134539
PID_NECTIN_PATHWAY	1.66635771520457	0.179106483036614
ST_TUMOR_NECROSIS_FACTOR_PATHWAY	1.73714949260691	0.179828686597246
BIOCARTA_STRESS_PATHWAY	1.65458985496326	0.180525549682065
BIOCARTA_PDGF_PATHWAY	-1.54584393856837	0.181551972310032
PID_S1P_S1P1_PATHWAY	1.63304046201393	0.184297975298545
KEGG_VIBRIO_CHOLERAE_INFECTION	1.62340003496016	0.187272197962154
PID_TRAIL_PATHWAY	1.64523759733763	0.188495129324824
BIOCARTA_TOLL_PATHWAY	1.61267514837443	0.192302301181486
REACTOME_POST_TRANSLATIONAL_PROTEIN_MODIFICATION	1.63318126669316	0.192368766604574
REACTOME_NOD1_2_SIGNALING_PATHWAY	1.61628902666339	0.192995013048758
REACTOME_INTERFERON_GAMMA_SIGNALING	1.62385557139703	0.193871533609525
REACTOME_O_LINKED_GLYCOSYLATION_OF_MUCINS	1.63585900211606	0.196897910435028
REACTOME_ANTIGEN_PRESENTATION_FOLDING_ASSEMBLY_AND_PEPTIDE_LOADING_OF_CLASS_I_MHC	1.6047793729181	0.19888110433962
KEGG_HYPERTROPHIC_CARDIOMYOPATHY_HCM	-1.5295325251027	0.201914212236427
PID_E2F_PATHWAY	-1.52779320590261	0.202131345382396
KEGG_DILATED_CARDIOMYOPATHY	-1.51966078648871	0.209360568165846
REACTOME_INHIBITION_OF_THE_PROTEOLYTIC_ACTIVITY_OF_APC_C_REQUIRED_FOR_THE_ONSET_OF_ANAPHASE_BY_MITOTIC_SPINDLE_CHECKPOINT_COMPONENTS	-1.51766177306782	0.21009431936376
KEGG_ARRHYTHMOGENIC_RIGHT_VENTRICULAR_CARDIOMYOPATHY_ARVC	-1.51148308001494	0.210673365878514
REACTOME_AXON_GUIDANCE	-1.51278606174573	0.210861881686384
BIOCARTA_INTRINSIC_PATHWAY	-1.51398588594926	0.211208710769512
SIG_CHEMOTAXIS	-1.51985988425057	0.211273103669137
PID_TOLL_ENDOGENOUS_PATHWAY	-1.51496908609609	0.211729057433147
REACTOME_EXTENSION_OF_TELOMERES	-1.50729100562736	0.214629661708805
REACTOME_GLYCEROPHOSPHOLIPID_BIOSYNTHESIS	1.57875182284319	0.219579974247005
REACTOME_ACTIVATED_NOTCH1_TRANSMITS_SIGNAL_TO_THE_NUCLEUS	1.58454547114713	0.221796737953943
BIOCARTA_CYTOKINE_PATHWAY	1.58115909982155	0.222128071487136
REACTOME_GROWTH_HORMONE_RECEPTOR_SIGNALING	-1.49970331625596	0.2232947626991
REACTOME_SYNTHESIS_OF_PA	1.5730019651654	0.224101953359595
PID_NFKAPPAB_ATYPICAL_PATHWAY	1.58677127598669	0.224962258541539
PID_IL8_CXCR1_PATHWAY	-1.49491050352637	0.226420014605421
REACTOME_METABOLISM_OF_NON_CODING_RNA	-1.49599140407094	0.22696718647199
REACTOME_GPVI_MEDIATED_ACTIVATION_CASCADE	-1.48920419852378	0.232873611577874
PID_ERBB2_ERBB3_PATHWAY	1.55379916199148	0.236570463644699
REACTOME_TAK1_ACTIVATES_NFKB_BY_PHOSPHORYLATION_AND_ACTIVATION_OF_IKKS_COMPLEX	1.55436767602696	0.241938192811555
BIOCARTA_DEATH_PATHWAY	1.55656356714393	0.243953484652175
ST_GRANULE_CELL_SURVIVAL_PATHWAY	1.55937362482965	0.245350958656892
PID_IL4_2PATHWAY	-1.478564740035	0.247736179312261
REACTOME_NETRIN1_SIGNALING	-1.47700722733177	0.248015455890859
REACTOME_TRANSPORT_OF_MATURE_MRNA_DERIVED_FROM_AN_INTRONLESS_TRANSCRIPT	-1.46520868178773	0.264942829336461
REACTOME_METABOLISM_OF_CARBOHYDRATES	-1.46329321680977	0.265572561306846
REACTOME_ACYL_CHAIN_REMODELLING_OF_PE	1.53029577948335	0.271696683117577
REACTOME_NUCLEOTIDE_BINDING_DOMAIN_LEUCINE_RICH_REPEAT_CONTAINING_RECEPTOR_NLR_SIGNALING_PATHWAYS	1.531113678093	0.276489931580715
REACTOME_ASPARAGINE_N_LINKED_GLYCOSYLATION	1.51427681933307	0.2858550474271
BIOCARTA_ATM_PATHWAY	1.47900943433045	0.288863592065921
REACTOME_INTEGRIN_ALPHAIIB_BETA3_SIGNALING	1.51589312524322	0.289257204967078
KEGG_GLYCOSAMINOGLYCAN_DEGRADATION	1.51875383152226	0.289338819841003
REACTOME_TOLL_RECEPTOR_CASCADES	1.46874266501074	0.290126602805416
REACTOME_ACTIVATION_OF_CHAPERONE_GENES_BY_XBP1S	1.48033882721944	0.291643057993886
BIOCARTA_CERAMIDE_PATHWAY	1.47235557794106	0.292492442055761
KEGG_CELL_ADHESION_MOLECULES_CAMS	1.469764675857	0.293206198791122
KEGG_LEISHMANIA_INFECTION	1.47334755850596	0.295674514713816
KEGG_ADHERENS_JUNCTION	1.48071935962699	0.296325676339113
REACTOME_ACTIVATED_TAK1_MEDIATES_P38_MAPK_ACTIVATION	1.4827688860847	0.297302412175261
REACTOME_PYRUVATE_METABOLISM	1.49852969062725	0.298981574789435
REACTOME_IL1_SIGNALING	1.48449576731622	0.299050050386295
REACTOME_RECYCLING_PATHWAY_OF_L1	1.50458543242288	0.299697682230433
REACTOME_N_GLYCAN_ANTENNAE_ELONGATION_IN_THE_MEDIAL_TRANS_GOLGI	1.50059768527027	0.301574698954612
REACTOME_LIPOPROTEIN_METABOLISM	1.46078967510154	0.302264631477865
KEGG_GLYCOSPHINGOLIPID_BIOSYNTHESIS_LACTO_AND_NEOLACTO_SERIES	1.44919360233605	0.303054669129997
KEGG_N_GLYCAN_BIOSYNTHESIS	1.45095569276678	0.304227294620308
PID_INTEGRIN_A9B1_PATHWAY	1.48459577310744	0.304956594663394
KEGG_AMINO_SUGAR_AND_NUCLEOTIDE_SUGAR_METABOLISM	1.45269589842971	0.305049465255128
REACTOME_SIGNAL_TRANSDUCTION_BY_L1	1.48710489896883	0.305672657037286
KEGG_RIG_I_LIKE_RECEPTOR_SIGNALING_PATHWAY	1.44049608214957	0.307881486086531
BIOCARTA_TNFR2_PATHWAY	1.49164334801863	0.307972718377123
PID_NFKAPPAB_CANONICAL_PATHWAY	1.44228221390813	0.308548705055255
PID_IL23_PATHWAY	1.45270155042088	0.310034490290772
REACTOME_INNATE_IMMUNE_SYSTEM	1.48728687089399	0.311725593617259
ST_T_CELL_SIGNAL_TRANSDUCTION	1.44266919188604	0.312303041265084
REACTOME_METAL_ION_SLC_TRANSPORTERS	-1.43573947259378	0.313041482033384
REACTOME_LATENT_INFECTION_OF_HOMO_SAPIENS_WITH_MYCOBACTERIUM_TUBERCULOSIS	1.45279139618379	0.314960997275408
BIOCARTA_PYK2_PATHWAY	1.43187713712474	0.317099696708582
KEGG_PORPHYRIN_AND_CHLOROPHYLL_METABOLISM	1.42976471376893	0.317150535054465
KEGG_DRUG_METABOLISM_CYTOCHROME_P450	-1.43086190001747	0.320027012648818
PID_EPHB_FWD_PATHWAY	1.43224465280438	0.32095575885712
PID_TNF_PATHWAY	1.42217225915048	0.32492473158412
ST_FAS_SIGNALING_PATHWAY	1.42241814531547	0.328958635927084
BIOCARTA_DC_PATHWAY	1.41680828709304	0.331686000585923
REACTOME_GAP_JUNCTION_ASSEMBLY	-1.42215412322416	0.331850768000573
KEGG_INTESTINAL_IMMUNE_NETWORK_FOR_IGA_PRODUCTION	-1.4204700325523	0.332551579000508
BIOCARTA_CCR5_PATHWAY	-1.42255489835919	0.333903167654703
KEGG_TOLL_LIKE_RECEPTOR_SIGNALING_PATHWAY	1.41105634828207	0.335243683051543
BIOCARTA_TOB1_PATHWAY	1.41316363024537	0.335375718345151
PID_FAK_PATHWAY	1.40525418979257	0.339654523060637
BIOCARTA_IL6_PATHWAY	1.40642389171895	0.341374219896399
PID_HNF3B_PATHWAY	1.40240693473859	0.341645492938741
BIOCARTA_PGC1A_PATHWAY	-1.41267400240052	0.345392506254433
PID_FANCONI_PATHWAY	-1.41073975846452	0.346045259773794
BIOCARTA_STATHMIN_PATHWAY	-1.40838676095049	0.347847197072625
BIOCARTA_WNT_PATHWAY	1.3970819517113	0.348973636132997
KEGG_GLYCOLYSIS_GLUCONEOGENESIS	-1.40461764655657	0.352701375545186
REACTOME_PHOSPHOLIPID_METABOLISM	1.39084239408755	0.354741633732415
REACTOME_G_BETA_GAMMA_SIGNALLING_THROUGH_PI3KGAMMA	-1.40165113360616	0.356095927961773
REACTOME_ADAPTIVE_IMMUNE_SYSTEM	1.39218316218027	0.356130612473407
REACTOME_DEVELOPMENTAL_BIOLOGY	-1.39834449211786	0.35704030523698
BIOCARTA_MTA3_PATHWAY	-1.39901831528916	0.358488995288517
KEGG_MISMATCH_REPAIR	-1.39501788454476	0.361190159947343
KEGG_RETINOL_METABOLISM	-1.38923209217656	0.367239861327152
REACTOME_G_PROTEIN_BETA_GAMMA_SIGNALLING	-1.39009970845317	0.368488110531613
KEGG_HEDGEHOG_SIGNALING_PATHWAY	1.3821708238347	0.36955684639144
BIOCARTA_UCALPAIN_PATHWAY	1.37958406860002	0.370638347815177
REACTOME_L1CAM_INTERACTIONS	1.3708108375288	0.373177245214589
REACTOME_ORC1_REMOVAL_FROM_CHROMATIN	-1.37573308562073	0.375148191642983
REACTOME_LAGGING_STRAND_SYNTHESIS	-1.38186358090947	0.37669846280538
KEGG_CYTOSOLIC_DNA_SENSING_PATHWAY	1.37114245766157	0.376743925652223
REACTOME_METABOLISM_OF_RNA	-1.3763790094906	0.376803833004766
KEGG_GLYCEROPHOSPHOLIPID_METABOLISM	1.36516447373683	0.377493366748065
BIOCARTA_RAC1_PATHWAY	-1.38239648232118	0.378545068635567
REACTOME_TRANSPORT_OF_GLUCOSE_AND_OTHER_SUGARS_BILE_SALTS_AND_ORGANIC_ACIDS_METAL_IONS_AND_AMINE_COMPOUNDS	-1.37653399209827	0.379381336440132
REACTOME_FANCONI_ANEMIA_PATHWAY	-1.37775147177076	0.379494105309093
PID_FAS_PATHWAY	1.37377778300795	0.379924927086499
KEGG_APOPTOSIS	1.36578165610442	0.380316772019829
REACTOME_SYNTHESIS_OF_GLYCOSYLPHOSPHATIDYLINOSITOL_GPI	1.37120185280675	0.381074248980748
KEGG_MELANOMA	-1.37826831039352	0.381437580549863
REACTOME_NA_CL_DEPENDENT_NEUROTRANSMITTER_TRANSPORTERS	-1.36788882159713	0.385540800384976
PID_RET_PATHWAY	-1.3658758202449	0.387046780556856
NABA_ECM_AFFILIATED	-1.36840568453168	0.38737230673424
KEGG_GLUTATHIONE_METABOLISM	-1.36280587510789	0.390531185695595
KEGG_GNRH_SIGNALING_PATHWAY	1.35792656838075	0.390706776645641
REACTOME_PLATELET_HOMEOSTASIS	-1.36126926303553	0.391068344956445
BIOCARTA_NO1_PATHWAY	-1.35844222072763	0.391383723514111
REACTOME_SIGNALING_BY_HIPPO	-1.3591579800264	0.39275406795069
PID_P75_NTR_PATHWAY	1.33585169112573	0.397540882741281
REACTOME_HEMOSTASIS	-1.35389301857083	0.398187423790825
REACTOME_RIG_I_MDA5_MEDIATED_INDUCTION_OF_IFN_ALPHA_BETA_PATHWAYS	1.34228647309267	0.398696074255431
PID_INTEGRIN_CS_PATHWAY	-1.35234898407091	0.398916734002699
PID_AMB2_NEUTROPHILS_PATHWAY	1.33644493437537	0.400245213301982
REACTOME_SPHINGOLIPID_METABOLISM	1.34326760557284	0.400532088605233
REACTOME_EFFECTS_OF_PIP2_HYDROLYSIS	1.34785376112381	0.402166430085855
PID_GLYPICAN_1PATHWAY	1.35136603897828	0.402370555208983
REACTOME_CLASS_I_MHC_MEDIATED_ANTIGEN_PROCESSING_PRESENTATION	1.33719658856205	0.402459484555554
REACTOME_LIPID_DIGESTION_MOBILIZATION_AND_TRANSPORT	1.34410846935707	0.402710841598454
BIOCARTA_NFKB_PATHWAY	1.34544738604557	0.403891060780404
KEGG_GALACTOSE_METABOLISM	1.34825277284382	0.405648133272967
REACTOME_TRAF6_MEDIATED_IRF7_ACTIVATION	1.33753116360503	0.405868575176124
BIOCARTA_HDAC_PATHWAY	-1.34287062034785	0.407915787705702
REACTOME_E2F_MEDIATED_REGULATION_OF_DNA_REPLICATION	-1.34322694353051	0.410018457694019
REACTOME_AMINO_ACID_SYNTHESIS_AND_INTERCONVERSION_TRANSAMINATION	-1.34531405233984	0.411329234403624
REACTOME_REGULATION_OF_APOPTOSIS	-1.34383593264829	0.411506402435925
PID_CERAMIDE_PATHWAY	1.31652004223546	0.413029762326665
REACTOME_DOWNREGULATION_OF_SMAD2_3_SMAD4_TRANSCRIPTIONAL_ACTIVITY	1.31693664468222	0.415793096870244
PID_ATM_PATHWAY	-1.33801377190612	0.416109545657407
KEGG_NATURAL_KILLER_CELL_MEDIATED_CYTOTOXICITY	1.31954369733745	0.417015779255212
BIOCARTA_IL10_PATHWAY	1.31793869258406	0.417033183796437
PID_ATF2_PATHWAY	-1.33600193430961	0.4178925150789
ST_B_CELL_ANTIGEN_RECEPTOR	1.32239414846362	0.418044753365546
PID_CD40_PATHWAY	1.32396061910882	0.418074058613339
PID_P53_DOWNSTREAM_PATHWAY	1.32050716239655	0.418749673422163
BIOCARTA_41BB_PATHWAY	1.32463570573971	0.420520724245358
REACTOME_NEGATIVE_REGULATORS_OF_RIG_I_MDA5_SIGNALING	1.3118733219188	0.420698893537321
KEGG_FATTY_ACID_METABOLISM	-1.3334445874439	0.420709497114076
REACTOME_THROMBOXANE_SIGNALLING_THROUGH_TP_RECEPTOR	-1.32962321200293	0.423270307626771
PID_NCADHERIN_PATHWAY	1.30566291361256	0.424050661759824
REACTOME_NUCLEAR_SIGNALING_BY_ERBB4	-1.33044863670535	0.42448486290298
PID_IL12_2PATHWAY	1.30579052328258	0.427518714909545
REACTOME_SEMA4D_IN_SEMAPHORIN_SIGNALING	1.30202112217537	0.428566573751589
BIOCARTA_INTEGRIN_PATHWAY	1.30632504386214	0.430068967186871
KEGG_PROGESTERONE_MEDIATED_OOCYTE_MATURATION	-1.32318129505118	0.432127702455002
PID_BARD1_PATHWAY	-1.32414623610371	0.432740620078882
PID_RHOA_PATHWAY	1.2983713605164	0.433548217493537
BIOCARTA_G2_PATHWAY	-1.31210418987832	0.44514278321045
PID_INTEGRIN3_PATHWAY	-1.31515735869689	0.446809786425488
REACTOME_ANTIGEN_PROCESSING_CROSS_PRESENTATION	1.291018087674	0.447550376642381
KEGG_PROPANOATE_METABOLISM	-1.31355515048073	0.44765611468747
KEGG_PURINE_METABOLISM	-1.31212607800108	0.447950031790273
REACTOME_HEPARAN_SULFATE_HEPARIN_HS_GAG_METABOLISM	-1.30789800847586	0.451884916567349
KEGG_LINOLEIC_ACID_METABOLISM	1.28636234103504	0.4555026331983
PID_IL27_PATHWAY	1.28453882362218	0.455991983739745
KEGG_GLYCINE_SERINE_AND_THREONINE_METABOLISM	-1.30233588845078	0.456205695826648
BIOCARTA_P53HYPOXIA_PATHWAY	-1.3031104036335	0.457189587336444
KEGG_CALCIUM_SIGNALING_PATHWAY	-1.30434126428037	0.457194447177925
REACTOME_SIGNALING_BY_NOTCH	1.25284539417069	0.459827180244384
PID_ECADHERIN_NASCENT_AJ_PATHWAY	1.26088601064755	0.46089257406196
REACTOME_IRON_UPTAKE_AND_TRANSPORT	1.2563775861543	0.461141134317348
REACTOME_ACTIVATED_AMPK_STIMULATES_FATTY_ACID_OXIDATION_IN_MUSCLE	1.25352365448442	0.461624142581044
REACTOME_SIGNALING_BY_NOTCH1	1.28077710157617	0.461668120388901
BIOCARTA_CXCR4_PATHWAY	-1.29742987203513	0.46167575769313
REACTOME_CREB_PHOSPHORYLATION_THROUGH_THE_ACTIVATION_OF_RAS	1.26131163413349	0.463282641666921
PID_INSULIN_PATHWAY	1.25691750345677	0.463330140127811
REACTOME_CELL_CELL_JUNCTION_ORGANIZATION	1.24725283411467	0.46337665450772
REACTOME_TRAF6_MEDIATED_NFKB_ACTIVATION	1.25812955787448	0.463920571813422
BIOCARTA_EDG1_PATHWAY	-1.29764236953089	0.464067702985262
PID_SYNDECAN_3_PATHWAY	1.26238429768937	0.464297869758052
PID_IL2_PI3K_PATHWAY	1.25363451961895	0.464733598300678
PID_ARF_3PATHWAY	1.24528100226955	0.464870142733764
KEGG_GLYCOSYLPHOSPHATIDYLINOSITOL_GPI_ANCHOR_BIOSYNTHESIS	1.24910436271046	0.465387974470944
KEGG_SPHINGOLIPID_METABOLISM	1.26436444522956	0.466218788489531
PID_MTOR_4PATHWAY	1.2688331768089	0.466268375001999
REACTOME_ADHERENS_JUNCTIONS_INTERACTIONS	1.24729004825496	0.466560573538182
REACTOME_CELL_JUNCTION_ORGANIZATION	1.26281005959168	0.466624979544026
REACTOME_GLYCOLYSIS	1.26562449730392	0.466709005150599
BIOCARTA_CTLA4_PATHWAY	1.24180791491409	0.466785894926235
PID_AJDISS_2PATHWAY	1.27122557204606	0.467615157064375
KEGG_GRAFT_VERSUS_HOST_DISEASE	1.27402974324031	0.467877406197973
BIOCARTA_NO2IL12_PATHWAY	1.2754052498926	0.468170945106237
KEGG_CYTOKINE_CYTOKINE_RECEPTOR_INTERACTION	1.26639219763961	0.468541407130961
KEGG_PATHOGENIC_ESCHERICHIA_COLI_INFECTION	1.26920868413388	0.469012473407233
REACTOME_SEMAPHORIN_INTERACTIONS	1.24202338071452	0.469492498040533
BIOCARTA_SPPA_PATHWAY	1.23913521720962	0.47012483837273
REACTOME_ACTIVATED_POINT_MUTANTS_OF_FGFR2	1.27162956141986	0.470297392930261
SIG_CD40PATHWAYMAP	1.27592948910561	0.4704835218154
REACTOME_TRANS_GOLGI_NETWORK_VESICLE_BUDDING	1.23755353360097	0.470621248163357
KEGG_MAPK_SIGNALING_PATHWAY	1.23610862506448	0.470831177163055
REACTOME_COMPLEMENT_CASCADE	1.23454534130931	0.471212780459285
REACTOME_RIP_MEDIATED_NFKB_ACTIVATION_VIA_DAI	1.22237778892595	0.472717274066011
REACTOME_TGF_BETA_RECEPTOR_SIGNALING_ACTIVATES_SMADS	1.2225608216586	0.475323410121619
REACTOME_TRANSPORT_OF_VITAMINS_NUCLEOSIDES_AND_RELATED_MOLECULES	1.23008200739101	0.475946494871276
REACTOME_DOWNREGULATION_OF_TGF_BETA_RECEPTOR_SIGNALING	1.23129507579661	0.475954615011384
BIOCARTA_G1_PATHWAY	1.22307420302823	0.477055574217146
REACTOME_ENERGY_DEPENDENT_REGULATION_OF_MTOR_BY_LKB1_AMPK	1.21912067631068	0.47741137680991
KEGG_PROSTATE_CANCER	-1.28863110722869	0.47966113874699
PID_INTEGRIN5_PATHWAY	1.22318046984764	0.479928339491658
PID_NEPHRIN_NEPH1_PATHWAY	1.22681564288604	0.480087984489272
KEGG_FRUCTOSE_AND_MANNOSE_METABOLISM	-1.28642122762391	0.481905533512451
REACTOME_METABOLISM_OF_PROTEINS	1.20810643582668	0.482356567688288
REACTOME_PLATELET_AGGREGATION_PLUG_FORMATION	1.22336824728917	0.482663333755037
REACTOME_IL_RECEPTOR_SHC_SIGNALING	1.21042680669635	0.482889961247614
ST_ERK1_ERK2_MAPK_PATHWAY	1.20894653101414	0.483249016873471
REACTOME_ACTIVATED_TLR4_SIGNALLING	1.21139894983409	0.483501253303273
PID_INTEGRIN2_PATHWAY	1.22426865088824	0.483577434258143
REACTOME_SEMA4D_INDUCED_CELL_MIGRATION_AND_GROWTH_CONE_COLLAPSE	1.215087249444	0.483780091815026
PID_HIV_NEF_PATHWAY	1.21288820991139	0.486032529586735
PID_RHODOPSIN_PATHWAY	1.21141515061972	0.486426388318674
PID_SYNDECAN_2_PATHWAY	1.20254869564392	0.486847818813401
REACTOME_HIV_LIFE_CYCLE	-1.28233607734382	0.488628838714727
REACTOME_POST_CHAPERONIN_TUBULIN_FOLDING_PATHWAY	1.20298426648007	0.488696807801611
REACTOME_PROSTACYCLIN_SIGNALLING_THROUGH_PROSTACYCLIN_RECEPTOR	-1.27786701940637	0.4898615539461
REACTOME_DOWNSTREAM_TCR_SIGNALING	1.20015232817934	0.490033524998847
ST_GAQ_PATHWAY	1.20339726103619	0.490625601333443
REACTOME_CITRIC_ACID_CYCLE_TCA_CYCLE	-1.27828937019575	0.491912691877007
REACTOME_MITOTIC_G2_G2_M_PHASES	-1.27910399216107	0.492853228486754
REACTOME_CDT1_ASSOCIATION_WITH_THE_CDC6_ORC_ORIGIN_COMPLEX	-1.27487949436618	0.494028386430059
PID_VEGFR1_2_PATHWAY	1.19713527299154	0.494206852928986
REACTOME_SIGNALING_BY_TGF_BETA_RECEPTOR_COMPLEX	1.19389383384078	0.499428955324152
PID_PS1_PATHWAY	1.1922812227929	0.500683273109252
BIOCARTA_GSK3_PATHWAY	1.18977813456563	0.503622150407273
PID_WNT_SIGNALING_PATHWAY	1.18690994618681	0.507556408656845
SA_B_CELL_RECEPTOR_COMPLEXES	1.17869117133499	0.516791115498149
REACTOME_TRIF_MEDIATED_TLR3_SIGNALING	1.16414257470507	0.518766505981577
KEGG_B_CELL_RECEPTOR_SIGNALING_PATHWAY	1.1799616280731	0.519246679027598
PID_HIF2PATHWAY	1.17879765913953	0.519386079795285
REACTOME_HS_GAG_BIOSYNTHESIS	1.16928153423393	0.519924438617212
REACTOME_TERMINATION_OF_O_GLYCAN_BIOSYNTHESIS	1.16465121462114	0.520275445078939
REACTOME_P75_NTR_RECEPTOR_MEDIATED_SIGNALLING	1.18036788721825	0.521151937582069
PID_RAS_PATHWAY	1.16530587538128	0.521540511351283
REACTOME_DEFENSINS	1.16615622813927	0.522281224613288
BIOCARTA_CASPASE_PATHWAY	1.16941634634837	0.522339255614365
BIOCARTA_INFLAM_PATHWAY	1.16717335169727	0.52244797757256
PID_ECADHERIN_STABILIZATION_PATHWAY	1.17103501600241	0.524059318160542
REACTOME_TRANSPORT_TO_THE_GOLGI_AND_SUBSEQUENT_MODIFICATION	1.1719263400592	0.524748345373135
KEGG_PANCREATIC_CANCER	1.17415585179459	0.525025939611092
REACTOME_NEF_MEDIATES_DOWN_MODULATION_OF_CELL_SURFACE_RECEPTORS_BY_RECRUITING_THEM_TO_CLATHRIN_ADAPTERS	1.16942910019238	0.525146655761807
KEGG_COMPLEMENT_AND_COAGULATION_CASCADES	1.1725037499797	0.526147239332117
KEGG_CHRONIC_MYELOID_LEUKEMIA	1.15973198224042	0.526586701750457
ST_MYOCYTE_AD_PATHWAY	1.15842479075134	0.527136254172026
KEGG_VEGF_SIGNALING_PATHWAY	1.15639017631398	0.529045130652298
PID_IL8_CXCR2_PATHWAY	-1.24540977459061	0.536407163408261
REACTOME_DOWNSTREAM_SIGNAL_TRANSDUCTION	-1.25500922962271	0.536659410529272
KEGG_TIGHT_JUNCTION	1.14850467063896	0.537008196396843
KEGG_FC_EPSILON_RI_SIGNALING_PATHWAY	1.14738895956156	0.537009760480828
KEGG_BASAL_TRANSCRIPTION_FACTORS	-1.25343102432124	0.537487905381926
REACTOME_ANTIGEN_ACTIVATES_B_CELL_RECEPTOR_LEADING_TO_GENERATION_OF_SECOND_MESSENGERS	1.1492846389301	0.537984218546362
REACTOME_DIABETES_PATHWAYS	-1.25562580364144	0.538164976598021
BIOCARTA_GATA3_PATHWAY	-1.21616478278871	0.538518133674337
KEGG_CITRATE_CYCLE_TCA_CYCLE	-1.24679858235508	0.538729809670385
BIOCARTA_HIVNEF_PATHWAY	1.1454976652742	0.538763856231105
REACTOME_MRNA_SPLICING_MINOR_PATHWAY	-1.24316675650287	0.538965012241242
REACTOME_SIGNALING_BY_SCF_KIT	-1.24552416325384	0.539144840926018
REACTOME_REGULATION_OF_MRNA_STABILITY_BY_PROTEINS_THAT_BIND_AU_RICH_ELEMENTS	-1.23046967688979	0.539483713057004
KEGG_TYROSINE_METABOLISM	-1.22217974364977	0.539927020958944
REACTOME_G0_AND_EARLY_G1	-1.23121839484042	0.540323180701328
REACTOME_INTRINSIC_PATHWAY	-1.21640578230684	0.540516524662752
PID_TELOMERASE_PATHWAY	1.14932197373321	0.540655341747045
KEGG_CYSTEINE_AND_METHIONINE_METABOLISM	-1.24712720514031	0.54091199850292
REACTOME_SIGNALING_BY_ERBB4	-1.22278687621417	0.541098088580932
REACTOME_SLC_MEDIATED_TRANSMEMBRANE_TRANSPORT	-1.22387905581899	0.541198460018588
PID_SYNDECAN_4_PATHWAY	-1.22043435130515	0.5414927715253
REACTOME_FATTY_ACYL_COA_BIOSYNTHESIS	-1.2248190122442	0.541899103863341
KEGG_SELENOAMINO_ACID_METABOLISM	-1.2191775822611	0.541930643242749
PID_P73PATHWAY	-1.23169442774922	0.541946910922654
REACTOME_CELL_SURFACE_INTERACTIONS_AT_THE_VASCULAR_WALL	-1.21679208547305	0.542285914413093
BIOCARTA_TID_PATHWAY	1.1497517827926	0.542366232282255
KEGG_P53_SIGNALING_PATHWAY	-1.24763235064012	0.542697504138281
KEGG_DORSO_VENTRAL_AXIS_FORMATION	-1.24853643142382	0.543396593597637
REACTOME_INFLUENZA_LIFE_CYCLE	-1.22504224350495	0.544207840349482
ST_WNT_BETA_CATENIN_PATHWAY	-1.22620768132561	0.54421426772429
ST_INTEGRIN_SIGNALING_PATHWAY	-1.23986791164367	0.544596933855786
PID_ENDOTHELIN_PATHWAY	-1.21687988803119	0.544761380612396
KEGG_PYRUVATE_METABOLISM	-1.23170248615781	0.544808903645028
KEGG_GLIOMA	-1.24895401099455	0.545507039690878
PID_MAPK_TRK_PATHWAY	-1.22678042436923	0.54566209500132
REACTOME_PHASE1_FUNCTIONALIZATION_OF_COMPOUNDS	-1.23244144802429	0.54574489499925
REACTOME_APOPTOSIS	-1.23689418754279	0.545984596227826
BIOCARTA_ERK5_PATHWAY	-1.23789563999527	0.546350177774378
REACTOME_METABOLISM_OF_NUCLEOTIDES	-1.23336528819689	0.546382361993284
BIOCARTA_VEGF_PATHWAY	-1.23513145894342	0.547900735212292
REACTOME_CGMP_EFFECTS	-1.23380149452979	0.548162214174186
KEGG_JAK_STAT_SIGNALING_PATHWAY	-1.2090062401011	0.551078790064815
KEGG_VASCULAR_SMOOTH_MUSCLE_CONTRACTION	-1.2100947452172	0.551353262496591
BIOCARTA_TFF_PATHWAY	-1.20712702916415	0.552743697079752
REACTOME_SYNTHESIS_SECRETION_AND_INACTIVATION_OF_GLP1	1.13377579461797	0.554168516895112
REACTOME_CYTOKINE_SIGNALING_IN_IMMUNE_SYSTEM	1.13818838058362	0.554173260892938
KEGG_NEUROTROPHIN_SIGNALING_PATHWAY	1.13465959843923	0.554524886877828
PID_HEDGEHOG_GLI_PATHWAY	1.13471039864711	0.557133204595936
REACTOME_DOUBLE_STRAND_BREAK_REPAIR	-1.20275917363073	0.558179731513797
KEGG_PROXIMAL_TUBULE_BICARBONATE_RECLAMATION	-1.20365057348964	0.558711001544987
REACTOME_INTERFERON_SIGNALING	1.12971656360014	0.558745984377274
KEGG_ANTIGEN_PROCESSING_AND_PRESENTATION	1.1306735394433	0.559237976590756
KEGG_T_CELL_RECEPTOR_SIGNALING_PATHWAY	1.13490092406443	0.559424121787389
KEGG_REGULATION_OF_ACTIN_CYTOSKELETON	-1.2006370263009	0.560715059156061
REACTOME_ANTIGEN_PROCESSING_UBIQUITINATION_PROTEASOME_DEGRADATION	1.1231301214869	0.561738105348553
BIOCARTA_PTDINS_PATHWAY	1.1269641521591	0.562698422952034
BIOCARTA_MITOCHONDRIA_PATHWAY	1.12343253299896	0.563679308611944
KEGG_UBIQUITIN_MEDIATED_PROTEOLYSIS	1.1210136088862	0.564118965275248
REACTOME_ION_TRANSPORT_BY_P_TYPE_ATPASES	1.12408240144279	0.564694403122351
REACTOME_FORMATION_OF_INCISION_COMPLEX_IN_GG_NER	1.11955551374812	0.565163658662414
REACTOME_SIGNALING_BY_THE_B_CELL_RECEPTOR_BCR	1.12491519947768	0.565180150424922
PID_FRA_PATHWAY	-1.19596293573077	0.567242796762887
REACTOME_DARPP_32_EVENTS	-1.19655852993061	0.568305002960791
KEGG_ETHER_LIPID_METABOLISM	1.11586570154338	0.571586608442504
PID_TAP63_PATHWAY	1.11228317841345	0.572404849000338
REACTOME_NEGATIVE_REGULATION_OF_FGFR_SIGNALING	1.1112043678655	0.572446902661654
REACTOME_SPHINGOLIPID_DE_NOVO_BIOSYNTHESIS	-1.19257869524352	0.572492596649744
REACTOME_PURINE_METABOLISM	-1.19119059940286	0.573399902542202
REACTOME_ACTIVATION_OF_NF_KAPPAB_IN_B_CELLS	1.11398351614825	0.573581200728217
PID_MYC_REPRESS_PATHWAY	-1.19005503237845	0.573874291301092
BIOCARTA_IL2_PATHWAY	1.11257107749991	0.574377033962891
PID_BETA_CATENIN_NUC_PATHWAY	-1.18810352907839	0.57613900024161
REACTOME_G_BETA_GAMMA_SIGNALLING_THROUGH_PLC_BETA	-1.1865781869272	0.577494428173171
REACTOME_RECRUITMENT_OF_MITOTIC_CENTROSOME_PROTEINS_AND_COMPLEXES	-1.185394512758	0.577826009389789
REACTOME_POST_TRANSLATIONAL_MODIFICATION_SYNTHESIS_OF_GPI_ANCHORED_PROTEINS	1.10242026935543	0.586728582798452
KEGG_STARCH_AND_SUCROSE_METABOLISM	1.10439247684411	0.586945776203418
BIOCARTA_RACCYCD_PATHWAY	1.10097862024096	0.587694496872635
REACTOME_MRNA_CAPPING	1.10301760402551	0.587814876344585
REACTOME_LYSOSOME_VESICLE_BIOGENESIS	1.09866544680311	0.588111223080655
REACTOME_FORMATION_OF_THE_HIV1_EARLY_ELONGATION_COMPLEX	1.09956505781272	0.588299282595134
REACTOME_CELL_CELL_COMMUNICATION	1.09423778103658	0.588847148859353
KEGG_SNARE_INTERACTIONS_IN_VESICULAR_TRANSPORT	1.09594749518198	0.589742307273038
PID_PTP1B_PATHWAY	1.08927494670058	0.590557939914163
KEGG_BLADDER_CANCER	1.09456249923836	0.590589352678528
REACTOME_METABOLISM_OF_LIPIDS_AND_LIPOPROTEINS	1.09232834880126	0.591080700831982
KEGG_GLYCOSAMINOGLYCAN_BIOSYNTHESIS_HEPARAN_SULFATE	1.09012445715014	0.591140216757594
KEGG_ABC_TRANSPORTERS	1.0960976694626	0.592010923471294
SIG_INSULIN_RECEPTOR_PATHWAY_IN_CARDIAC_MYOCYTES	1.09057727763634	0.592652955971733
PID_P38_ALPHA_BETA_DOWNSTREAM_PATHWAY	1.08727570052123	0.593404419638884
REACTOME_SIGNALING_BY_EGFR_IN_CANCER	-1.17552850437154	0.594447403758411
PID_AR_NONGENOMIC_PATHWAY	-1.17637622500675	0.594983399639549
REACTOME_METABOLISM_OF_MRNA	-1.17691427301616	0.596334447965796
REACTOME_TRAFFICKING_OF_AMPA_RECEPTORS	1.08217065240294	0.603786762341069
REACTOME_MRNA_3_END_PROCESSING	-1.16701353692079	0.60532516799908
KEGG_AXON_GUIDANCE	-1.17010751584156	0.605429549965185
REACTOME_INTERACTION_BETWEEN_L1_AND_ANKYRINS	-1.16898707519323	0.605610621478896
REACTOME_MEMBRANE_TRAFFICKING	1.07939397980896	0.605720557088641
PID_EPO_PATHWAY	-1.16576118507789	0.605831093203509
PID_ERBB1_INTERNALIZATION_PATHWAY	1.07782347754844	0.607144597845857
PID_TXA2PATHWAY	-1.16711730946662	0.607823181952197
KEGG_PRION_DISEASES	1.07950747789813	0.607981151160783
REACTOME_ION_CHANNEL_TRANSPORT	1.0763738089666	0.608004744885123
PID_HES_HEY_PATHWAY	-1.16255596712232	0.608849769113144
REACTOME_HOST_INTERACTIONS_OF_HIV_FACTORS	-1.16334022713083	0.609554484848777
PID_DELTA_NP63_PATHWAY	-1.16007860391337	0.610014287417527
KEGG_TGF_BETA_SIGNALING_PATHWAY	-1.16058616784286	0.611322671631519
REACTOME_GLUCOSE_METABOLISM	1.07081474476671	0.6117668471542
PID_IL12_STAT4_PATHWAY	1.07156586367221	0.612452493913391
PID_EPHRINB_REV_PATHWAY	1.07201427265079	0.613863037552541
REACTOME_GOLGI_ASSOCIATED_VESICLE_BIOGENESIS	1.07209582492	0.616252286044862
REACTOME_MYD88_MAL_CASCADE_INITIATED_ON_PLASMA_MEMBRANE	1.06062562038466	0.617139726838921
PID_UPA_UPAR_PATHWAY	1.06623130567985	0.618178735383976
KEGG_PRIMARY_IMMUNODEFICIENCY	1.06102274085365	0.618710827454932
KEGG_TYPE_I_DIABETES_MELLITUS	1.06178258388389	0.619436024244779
REACTOME_NFKB_AND_MAP_KINASES_ACTIVATION_MEDIATED_BY_TLR4_SIGNALING_REPERTOIRE	1.06641218562572	0.620218946348233
KEGG_LYSINE_DEGRADATION	1.06194635025937	0.621526054590571
BIOCARTA_MAL_PATHWAY	1.06266164133446	0.622338694725237
REACTOME_BMAL1_CLOCK_NPAS2_ACTIVATES_CIRCADIAN_EXPRESSION	1.06289069730342	0.624316598893231
PID_AP1_PATHWAY	-1.15318176490531	0.624744353049937
BIOCARTA_MPR_PATHWAY	-1.15099692069142	0.627652239955358
REACTOME_UNFOLDED_PROTEIN_RESPONSE	1.0540217538003	0.628220042725454
REACTOME_RNA_POL_I_TRANSCRIPTION_TERMINATION	1.05475509862136	0.628917023458508
REACTOME_SCF_BETA_TRCP_MEDIATED_DEGRADATION_OF_EMI1	-1.14627597658616	0.631705259370575
REACTOME_REGULATION_OF_WATER_BALANCE_BY_RENAL_AQUAPORINS	-1.14480411695899	0.632704525913906
REACTOME_DESTABILIZATION_OF_MRNA_BY_TRISTETRAPROLIN_TTP	-1.14658625807902	0.633547216754954
NABA_ECM_REGULATORS	-1.14724038216278	0.634533136569919
KEGG_WNT_SIGNALING_PATHWAY	-1.14197190505971	0.634596067198284
BIOCARTA_RHO_PATHWAY	-1.14229643890054	0.636509202637959
REACTOME_DEADENYLATION_DEPENDENT_MRNA_DECAY	-1.13973566665655	0.637476827706103
PID_HIF1A_PATHWAY	1.04914831170372	0.637859283377284
REACTOME_SIGNALING_BY_ILS	1.04674145284233	0.641592426467844
REACTOME_THE_ROLE_OF_NEF_IN_HIV1_REPLICATION_AND_DISEASE_PATHOGENESIS	1.04458854044277	0.64202491474848
REACTOME_KERATAN_SULFATE_KERATIN_METABOLISM	1.04542978515775	0.642445204904266
REACTOME_SIGNALING_BY_FGFR1_FUSION_MUTANTS	-1.13672946046541	0.642616556734168
BIOCARTA_TH1TH2_PATHWAY	1.04238323095456	0.644966968984436
REACTOME_HIV_INFECTION	-1.13437249693562	0.645989569036508
REACTOME_PTM_GAMMA_CARBOXYLATION_HYPUSINE_FORMATION_AND_ARYLSULFATASE_ACTIVATION	1.03107696804271	0.646317596409316
BIOCARTA_VIP_PATHWAY	1.03674132297287	0.64658546107398
REACTOME_MAP_KINASE_ACTIVATION_IN_TLR_CASCADE	1.03180741565636	0.646911144646268
KEGG_ERBB_SIGNALING_PATHWAY	1.03553367161597	0.647222052571397
REACTOME_PROTEOLYTIC_CLEAVAGE_OF_SNARE_COMPLEX_PROTEINS	1.02872018723051	0.647364439381713
REACTOME_TCR_SIGNALING	1.02757029012164	0.648014845844283
REACTOME_PI3K_EVENTS_IN_ERBB4_SIGNALING	1.03420194173751	0.648111834335778
REACTOME_INCRETIN_SYNTHESIS_SECRETION_AND_INACTIVATION	1.02928623609249	0.648228517398823
BIOCARTA_MAPK_PATHWAY	1.03198145144701	0.648958955823192
ST_G_ALPHA_I_PATHWAY	1.03674229455524	0.649049669177007
ST_INTERLEUKIN_4_PATHWAY	1.03764646828786	0.649134638443477
REACTOME_GABA_SYNTHESIS_RELEASE_REUPTAKE_AND_DEGRADATION	1.03267460926293	0.64964653824686
REACTOME_RNA_POL_I_TRANSCRIPTION_INITIATION	1.0382772643859	0.650086905592448
PID_SMAD2_3NUCLEAR_PATHWAY	-1.13152426180234	0.650462623133905
REACTOME_PYRUVATE_METABOLISM_AND_CITRIC_ACID_TCA_CYCLE	1.03871968873413	0.651440624366388
BIOCARTA_GPCR_PATHWAY	1.02433614862707	0.653831429646008
BIOCARTA_CHREBP2_PATHWAY	-1.1269869238113	0.656952657318761
REACTOME_G_ALPHA_I_SIGNALLING_EVENTS	-1.12711779163654	0.659277730027945
REACTOME_INFLAMMASOMES	1.02110707981957	0.659359550552615
PID_PDGFRB_PATHWAY	-1.12489046796045	0.659835613014379
KEGG_OXIDATIVE_PHOSPHORYLATION	1.01461745093727	0.66121175040389
KEGG_NICOTINATE_AND_NICOTINAMIDE_METABOLISM	1.01342303697431	0.661785193004015
REACTOME_TRANSMISSION_ACROSS_CHEMICAL_SYNAPSES	1.01233134565317	0.662217981673524
SA_TRKA_RECEPTOR	1.01136295080457	0.662338074432447
PID_ANTHRAX_PATHWAY	1.01014146620079	0.662976087405634
REACTOME_ABC_FAMILY_PROTEINS_MEDIATED_TRANSPORT	1.014850557765	0.663039816610742
BIOCARTA_AGR_PATHWAY	1.0176294586713	0.663275936771285
BIOCARTA_KERATINOCYTE_PATHWAY	1.0184876598859	0.663492350444316
REACTOME_SIGNALING_BY_CONSTITUTIVELY_ACTIVE_EGFR	-1.12195157828991	0.664684887327591
PID_TGFBR_PATHWAY	1.01485176513172	0.665421388116245
REACTOME_BASIGIN_INTERACTIONS	1.01486935691607	0.667781915665509
KEGG_PEROXISOME	1.00293817677251	0.671522257057192
BIOCARTA_FAS_PATHWAY	1.00323946068083	0.673204439611938
REACTOME_KERATAN_SULFATE_BIOSYNTHESIS	-1.1153749012313	0.673588880958917
REACTOME_LOSS_OF_NLP_FROM_MITOTIC_CENTROSOMES	-1.11613871768986	0.674278999059648
REACTOME_TRAF6_MEDIATED_INDUCTION_OF_NFKB_AND_MAP_KINASES_UPON_TLR7_8_OR_9_ACTIVATION	1.004676380665	0.674438453091636
KEGG_PROTEIN_EXPORT	1.00341400992447	0.675154271324913
PID_NETRIN_PATHWAY	-1.11647349633192	0.676154526725286
REACTOME_GAB1_SIGNALOSOME	-1.10992055163356	0.677449810264247
PID_FGF_PATHWAY	-1.11078553484346	0.677867363076877
REACTOME_DNA_REPAIR	-1.11230479814509	0.679049037631157
REACTOME_G_ALPHA_Z_SIGNALLING_EVENTS	-1.1109167901561	0.680234326322715
REACTOME_PLATELET_ACTIVATION_SIGNALING_AND_AGGREGATION	-1.10704240955216	0.682287972815625
REACTOME_SMOOTH_MUSCLE_CONTRACTION	-1.10496213864502	0.685377900825785
REACTOME_MHC_CLASS_II_ANTIGEN_PRESENTATION	-1.10360898855945	0.686547574671037
PID_ERBB4_PATHWAY	0.994815194032911	0.687404970675562
REACTOME_SYNTHESIS_AND_INTERCONVERSION_OF_NUCLEOTIDE_DI_AND_TRIPHOSPHATES	-1.09889385589546	0.688487895924548
REACTOME_DOWNSTREAM_SIGNALING_EVENTS_OF_B_CELL_RECEPTOR_BCR	0.995223669179007	0.688737297365151
REACTOME_CHEMOKINE_RECEPTORS_BIND_CHEMOKINES	-1.09945448744153	0.689645973662169
REACTOME_CTLA4_INHIBITORY_SIGNALING	-1.10138438076774	0.689836641153151
REACTOME_CLEAVAGE_OF_GROWING_TRANSCRIPT_IN_THE_TERMINATION_REGION_	-1.10031809194042	0.689997516437264
KEGG_BASAL_CELL_CARCINOMA	0.991655743124582	0.690657445284472
REACTOME_DEGRADATION_OF_THE_EXTRACELLULAR_MATRIX	0.992397165649093	0.69118107091366
KEGG_ACUTE_MYELOID_LEUKEMIA	0.99030805768632	0.691685325072809
PID_CONE_PATHWAY	0.981328996160389	0.695657181246701
REACTOME_TRANSCRIPTIONAL_ACTIVITY_OF_SMAD2_SMAD3_SMAD4_HETEROTRIMER	0.985801559585194	0.695891928206339
KEGG_MTOR_SIGNALING_PATHWAY	0.981661530790799	0.697144701974396
BIOCARTA_TCR_PATHWAY	0.98699650089223	0.6976715666672
REACTOME_GAP_JUNCTION_TRAFFICKING	0.984032070759811	0.698126866394698
PID_HDAC_CLASSI_PATHWAY	0.985843888596665	0.698146429594879
BIOCARTA_SHH_PATHWAY	0.981839844800405	0.698957784485964
REACTOME_SIGNALING_BY_RHO_GTPASES	0.982595418480945	0.699490500999835
REACTOME_PLATELET_CALCIUM_HOMEOSTASIS	0.975441477383408	0.700927364805953
REACTOME_ACTIVATION_OF_KAINATE_RECEPTORS_UPON_GLUTAMATE_BINDING	-1.09255226058186	0.702938452845186
PID_HEDGEHOG_2PATHWAY	0.975528498863722	0.703023988001579
PID_S1P_S1P3_PATHWAY	0.976415469708921	0.703036961405244
REACTOME_POST_NMDA_RECEPTOR_ACTIVATION_EVENTS	0.976642315283098	0.704727191025233
PID_ILK_PATHWAY	-1.08870475872249	0.707802850076388
BIOCARTA_BAD_PATHWAY	-1.08904559210964	0.709581352434848
BIOCARTA_EPO_PATHWAY	0.968370738090117	0.711604988897565
REACTOME_SIGNALING_BY_FGFR_MUTANTS	-1.08398972302905	0.711916322000738
PID_INSULIN_GLUCOSE_PATHWAY	0.968998872659899	0.712351480788105
KEGG_PPAR_SIGNALING_PATHWAY	-1.08479861447973	0.712396562363911
KEGG_BUTANOATE_METABOLISM	-1.08538388484386	0.713514150511794
REACTOME_REGULATION_OF_HYPOXIA_INDUCIBLE_FACTOR_HIF_BY_OXYGEN	0.96646442223046	0.713936004875929
REACTOME_FGFR_LIGAND_BINDING_AND_ACTIVATION	0.969163409182933	0.714286069744585
PID_P53_REGULATION_PATHWAY	0.964112698776592	0.715422742634582
PID_BMP_PATHWAY	0.964303060971529	0.717242876389235
REACTOME_SYNTHESIS_OF_PIPS_AT_THE_GOLGI_MEMBRANE	0.962030316780467	0.718169714247981
REACTOME_BIOSYNTHESIS_OF_THE_N_GLYCAN_PRECURSOR_DOLICHOL_LIPID_LINKED_OLIGOSACCHARIDE_LLO_AND_TRANSFER_TO_A_NASCENT_PROTEIN	0.959927734609892	0.720843756696262
PID_PRL_SIGNALING_EVENTS_PATHWAY	-1.07900929128352	0.722007789763781
REACTOME_G1_PHASE	-1.07227630749123	0.726834972451223
BIOCARTA_TPO_PATHWAY	-1.07016885961283	0.727045009524285
REACTOME_CDK_MEDIATED_PHOSPHORYLATION_AND_REMOVAL_OF_CDC6	-1.07103751760883	0.727416035686211
KEGG_BIOSYNTHESIS_OF_UNSATURATED_FATTY_ACIDS	-1.07600455343214	0.727489435868759
REACTOME_ADP_SIGNALLING_THROUGH_P2RY12	-1.07370641843266	0.728169165688363
PID_HIF1_TFPATHWAY	-1.07270973639107	0.728317785115693
PID_P38_MK2_PATHWAY	-1.07467450185443	0.728370505925451
BIOCARTA_MET_PATHWAY	-1.05322975449296	0.729857005809758
KEGG_ARGININE_AND_PROLINE_METABOLISM	-1.05112258428288	0.730061642053877
BIOCARTA_EIF4_PATHWAY	-1.05207497003252	0.730190783099382
PID_PI3K_PLC_TRK_PATHWAY	-1.0497851231629	0.730914604656027
REACTOME_PROLONGED_ERK_ACTIVATION_EVENTS	-1.06040672327512	0.731346794455831
KEGG_HISTIDINE_METABOLISM	-1.0663326435617	0.731800895375567
REACTOME_RESPONSE_TO_ELEVATED_PLATELET_CYTOSOLIC_CA2_	-1.06533433884938	0.731844297825533
BIOCARTA_AT1R_PATHWAY	-1.05901804534214	0.732254287919851
REACTOME_ARMS_MEDIATED_ACTIVATION	-1.0532647876898	0.732281383601364
REACTOME_MYOGENESIS	-1.06715760286928	0.732313383750983
REACTOME_AMINO_ACID_TRANSPORT_ACROSS_THE_PLASMA_MEMBRANE	-1.05797394450807	0.732540856212266
KEGG_CHEMOKINE_SIGNALING_PATHWAY	0.954047333371121	0.732651745476823
REACTOME_BIOLOGICAL_OXIDATIONS	-1.05488270663923	0.733045191945995
BIOCARTA_PPARA_PATHWAY	-1.0626916116065	0.733387292001621
PID_LYSOPHOSPHOLIPID_PATHWAY	-1.06061972987268	0.733436040101519
REACTOME_ADP_SIGNALLING_THROUGH_P2RY1	-1.05572677162595	0.733441857692174
PID_PDGFRA_PATHWAY	-1.05653051477944	0.733942164524103
PID_P38_ALPHA_BETA_PATHWAY	-1.06142998774455	0.733974560484056
BIOCARTA_CK1_PATHWAY	-1.05338125074863	0.734490813780422
KEGG_SMALL_CELL_LUNG_CANCER	-1.06314124825136	0.734786223624561
PID_LKB1_PATHWAY	0.949754390341801	0.736298300994622
REACTOME_NEUROTRANSMITTER_RECEPTOR_BINDING_AND_DOWNSTREAM_TRANSMISSION_IN_THE_POSTSYNAPTIC_CELL	0.948668135867644	0.73656284484331
REACTOME_BRANCHED_CHAIN_AMINO_ACID_CATABOLISM	-1.04627961996869	0.737884130388595
BIOCARTA_TGFB_PATHWAY	0.949792543776456	0.738539988009337
KEGG_ENDOCYTOSIS	0.950532519130867	0.739053448573099
NABA_SECRETED_FACTORS	-1.04437717685439	0.740166795260811
PID_MYC_ACTIV_PATHWAY	-1.03192893046271	0.740395811624368
KEGG_ARACHIDONIC_ACID_METABOLISM	0.942864267009684	0.741252987882948
ST_PHOSPHOINOSITIDE_3_KINASE_PATHWAY	0.944664277930741	0.741645882320009
PID_CDC42_PATHWAY	0.943433028490635	0.742221273446021
REACTOME_SULFUR_AMINO_ACID_METABOLISM	0.945233822899467	0.742579209677538
PID_CMYB_PATHWAY	-1.03192966462839	0.742799694129642
REACTOME_MUSCLE_CONTRACTION	-1.03272296695718	0.743245919844492
KEGG_PATHWAYS_IN_CANCER	-1.02981110735644	0.743288486683845
KEGG_RENAL_CELL_CARCINOMA	-1.04173872139401	0.744446095751796
REACTOME_NUCLEAR_RECEPTOR_TRANSCRIPTION_PATHWAY	-1.03302535187874	0.74489369591128
BIOCARTA_BIOPEPTIDES_PATHWAY	-1.03847493196508	0.745515234696678
KEGG_VALINE_LEUCINE_AND_ISOLEUCINE_DEGRADATION	-1.03923756346788	0.746065180209996
REACTOME_PPARA_ACTIVATES_GENE_EXPRESSION	-1.03313850148609	0.747021817423639
BIOCARTA_SPRY_PATHWAY	-1.03394022793896	0.747347382146005
REACTOME_METABOLISM_OF_AMINO_ACIDS_AND_DERIVATIVES	-1.03954512136687	0.747766652481146
REACTOME_DESTABILIZATION_OF_MRNA_BY_BRF1	-1.03631389872499	0.748566388489401
PID_SMAD2_3PATHWAY	-1.03415444393362	0.749263028965537
BIOCARTA_MYOSIN_PATHWAY	-1.03491190585797	0.749867682979666
REACTOME_CIRCADIAN_CLOCK	0.936520085002536	0.754123616456819
PID_BCR_5PATHWAY	0.930801271039163	0.765824061287429
BIOCARTA_GH_PATHWAY	-1.0090887794018	0.767326589636439
REACTOME_ACTIVATION_OF_NMDA_RECEPTOR_UPON_GLUTAMATE_BINDING_AND_POSTSYNAPTIC_EVENTS	0.926263706312766	0.767367705252464
SIG_PIP3_SIGNALING_IN_B_LYMPHOCYTES	-1.01471119039595	0.767520978328475
REACTOME_DESTABILIZATION_OF_MRNA_BY_AUF1_HNRNP_D0	-1.01359183480407	0.767875374549754
PID_S1P_META_PATHWAY	-1.00935240073339	0.769023738323458
REACTOME_SIGNALLING_BY_NGF	0.926542204462705	0.769119552998404
KEGG_COLORECTAL_CANCER	0.92452940916465	0.769208987921243
REACTOME_SIGNALING_BY_INSULIN_RECEPTOR	0.927409843015148	0.769343219625857
PID_CIRCADIAN_PATHWAY	0.928292016187712	0.769580114208935
REACTOME_PRE_NOTCH_TRANSCRIPTION_AND_TRANSLATION	-1.01477824753854	0.76976457858588
REACTOME_LATE_PHASE_OF_HIV_LIFE_CYCLE	-1.00984430140504	0.770122981288316
REACTOME_G1_S_SPECIFIC_TRANSCRIPTION	-1.00661616086852	0.771314499129903
BIOCARTA_ERK_PATHWAY	-1.01489015152244	0.77188137911581
REACTOME_GLUCAGON_SIGNALING_IN_METABOLIC_REGULATION	-1.01100062995165	0.772105695365915
BIOCARTA_CCR3_PATHWAY	-1.00984629251261	0.772537159913044
WNT_SIGNALING	-1.01531579560399	0.773267792668157
KEGG_RNA_DEGRADATION	-1.01620893750198	0.773276169494945
REACTOME_SMAD2_SMAD3_SMAD4_HETEROTRIMER_REGULATES_TRANSCRIPTION	-1.00272649789591	0.773877818176103
BIOCARTA_P38MAPK_PATHWAY	-1.0168969862095	0.774049861147029
KEGG_ENDOMETRIAL_CANCER	-1.00283997461997	0.775989521175137
REACTOME_GPCR_LIGAND_BINDING	-0.981767631991041	0.77750102508647
BIOCARTA_ACH_PATHWAY	-0.994507482644634	0.777770314921015
REACTOME_ERK_MAPK_TARGETS	-1.00285017524089	0.778349571702425
REACTOME_SIGNALING_BY_FGFR_IN_DISEASE	-0.985013854354523	0.778674236331135
PID_ARF6_PATHWAY	-0.999693014397974	0.778928021091376
REACTOME_INTEGRATION_OF_ENERGY_METABOLISM	-0.994915089745359	0.779076503653924
BIOCARTA_CELLCYCLE_PATHWAY	-0.985727079514176	0.779125466394201
REACTOME_DESTABILIZATION_OF_MRNA_BY_KSRP	-0.981770572629456	0.779748137875737
KEGG_RIBOSOME	-0.9909848808835	0.77976428484286
REACTOME_PI3K_AKT_ACTIVATION	-0.979975573634268	0.779917918476941
REACTOME_PERK_REGULATED_GENE_EXPRESSION	-0.996392905788637	0.780123491295053
BIOCARTA_CREB_PATHWAY	-0.986049835601165	0.78053409516879
REACTOME_TRANSMEMBRANE_TRANSPORT_OF_SMALL_MOLECULES	-0.98882546396085	0.780612641790665
KEGG_INOSITOL_PHOSPHATE_METABOLISM	-0.995207780786506	0.780676948355756
REACTOME_NGF_SIGNALLING_VIA_TRKA_FROM_THE_PLASMA_MEMBRANE	-0.991553328486934	0.780769482262036
REACTOME_FORMATION_OF_TUBULIN_FOLDING_INTERMEDIATES_BY_CCT_TRIC	-0.977733214944542	0.781024791184659
KEGG_TRYPTOPHAN_METABOLISM	-0.996836737742115	0.781367322266044
REACTOME_CLASS_A1_RHODOPSIN_LIKE_RECEPTORS	-0.982858314074949	0.781556090367637
PID_IL2_1PATHWAY	-0.987458548669583	0.781643944246195
REACTOME_CYTOSOLIC_TRNA_AMINOACYLATION	-0.992120183220024	0.781648057165932
REACTOME_ELONGATION_ARREST_AND_RECOVERY	-0.981839101595038	0.781829097163377
KEGG_RENIN_ANGIOTENSIN_SYSTEM	-0.986374740714122	0.782017675585194
KEGG_VIRAL_MYOCARDITIS	-0.989122480726593	0.782152463445606
PID_IGF1_PATHWAY	-0.974460414420398	0.782226703028069
BIOCARTA_HER2_PATHWAY	-0.978159994045726	0.782232398175145
REACTOME_SIGNALING_BY_WNT	-0.97600737057882	0.782923730194295
REACTOME_ACTIVATION_OF_GENES_BY_ATF4	-0.973241332690326	0.782988555302768
SIG_REGULATION_OF_THE_ACTIN_CYTOSKELETON_BY_RHO_GTPASES	-0.99703422554841	0.783265807685527
REACTOME_DOWNSTREAM_SIGNALING_OF_ACTIVATED_FGFR	-0.957786653011429	0.783800788179721
REACTOME_FATTY_ACID_TRIACYLGLYCEROL_AND_KETONE_BODY_METABOLISM	-0.974465179304237	0.784437230179922
REACTOME_TIE2_SIGNALING	-0.957991908927526	0.785404025491316
BIOCARTA_ARF_PATHWAY	-0.959616445153676	0.785702563383419
KEGG_ALLOGRAFT_REJECTION	0.915292483792201	0.786510951196501
REACTOME_SIGNAL_AMPLIFICATION	-0.970873641155467	0.78669766830464
PID_ERBB1_DOWNSTREAM_PATHWAY	-0.960109531402242	0.786717707032984
REACTOME_INSULIN_RECEPTOR_SIGNALLING_CASCADE	-0.95830256797427	0.786764663071647
PID_ERA_GENOMIC_PATHWAY	-0.960847885475013	0.787110655112707
PID_REG_GR_PATHWAY	0.915884879931282	0.787417812657987
REACTOME_G_ALPHA_S_SIGNALLING_EVENTS	-0.969364712413022	0.788102527961377
REACTOME_SIGNALLING_TO_RAS	-0.968407594650535	0.788180635233323
PID_CASPASE_PATHWAY	0.913485328680133	0.788541873236986
PID_ER_NONGENOMIC_PATHWAY	-0.960926308410822	0.78906671078706
REACTOME_INHIBITION_OF_INSULIN_SECRETION_BY_ADRENALINE_NORADRENALINE	-0.967125746959381	0.789187866222356
PID_RB_1PATHWAY	-0.961420932199491	0.789989075340434
REACTOME_POTASSIUM_CHANNELS	-0.962204725106267	0.790329003104687
PID_ERBB1_RECEPTOR_PROXIMAL_PATHWAY	-0.963814495105695	0.790703424698678
REACTOME_NUCLEAR_EVENTS_KINASE_AND_TRANSCRIPTION_FACTOR_ACTIVATION	-0.962866984119231	0.790932649663903
REACTOME_ANTIVIRAL_MECHANISM_BY_IFN_STIMULATED_GENES	-0.963970312118992	0.79254494667602
KEGG_PYRIMIDINE_METABOLISM	-0.952045377059488	0.793154793663316
PID_AR_PATHWAY	-0.964584400990458	0.793243036657728
REACTOME_SCFSKP2_MEDIATED_DEGRADATION_OF_P27_P21	-0.952363429990816	0.794492058713278
PID_WNT_CANONICAL_PATHWAY	0.906625377914552	0.795080204850947
REACTOME_FORMATION_OF_TRANSCRIPTION_COUPLED_NER_TC_NER_REPAIR_COMPLEX	0.909654531708121	0.79516130171152
REACTOME_SHC_MEDIATED_CASCADE	0.90762692842363	0.795280500420304
REACTOME_SYNTHESIS_OF_PC	0.903797798414681	0.796774283312099
REACTOME_NEURONAL_SYSTEM	0.904744882988007	0.796986989271856
KEGG_BETA_ALANINE_METABOLISM	0.907735696518885	0.797373274948256
BIOCARTA_NFAT_PATHWAY	-0.94752686780914	0.799763247628633
REACTOME_PEPTIDE_LIGAND_BINDING_RECEPTORS	-0.945716092364731	0.799887574319219
PID_TCPTP_PATHWAY	-0.948136192820444	0.800595887994606
REACTOME_ER_PHAGOSOME_PATHWAY	0.889594094046882	0.800677511716813
BIOCARTA_PML_PATHWAY	0.900944773895702	0.80081509864715
REACTOME_AQUAPORIN_MEDIATED_TRANSPORT	-0.946125359254738	0.801036710839597
REACTOME_ABCA_TRANSPORTERS_IN_LIPID_HOMEOSTASIS	0.899498243906733	0.801886686821185
BIOCARTA_NKT_PATHWAY	0.890093530536975	0.801912208819029
SIG_PIP3_SIGNALING_IN_CARDIAC_MYOCTES	-0.943857327580496	0.802173354615481
REACTOME_REGULATION_OF_INSULIN_SECRETION	-0.942883436751646	0.802386499958596
REACTOME_GASTRIN_CREB_SIGNALLING_PATHWAY_VIA_PKC_AND_MAPK	-0.941920881320833	0.802563276844321
BIOCARTA_ECM_PATHWAY	-0.939022745528035	0.803400113765398
REACTOME_RNA_POL_III_TRANSCRIPTION_INITIATION_FROM_TYPE_3_PROMOTER	0.89048750312519	0.803441776480475
PID_ECADHERIN_KERATINOCYTE_PATHWAY	0.897511996837853	0.803957286081529
REACTOME_ENDOSOMAL_SORTING_COMPLEX_REQUIRED_FOR_TRANSPORT_ESCRT	-0.939518670769238	0.804408238995247
REACTOME_HS_GAG_DEGRADATION	-0.940301263947209	0.804504944705134
REACTOME_PI3K_EVENTS_IN_ERBB2_SIGNALING	0.89071111705925	0.805343690032161
BIOCARTA_GLEEVEC_PATHWAY	-0.937255709549004	0.805402241170281
SA_CASPASE_CASCADE	0.892429889395763	0.806101983159132
KEGG_RIBOFLAVIN_METABOLISM	0.891150021160408	0.806711117928525
PID_AR_TF_PATHWAY	0.892897569994833	0.807375993729705
REACTOME_AUTODEGRADATION_OF_CDH1_BY_CDH1_APC_C	-0.935202360559733	0.808188760274404
PID_MET_PATHWAY	-0.934229965490014	0.808470537814257
REACTOME_CELL_DEATH_SIGNALLING_VIA_NRAGE_NRIF_AND_NADE	0.893429095446011	0.808508640751756
PID_ANGIOPOIETIN_RECEPTOR_PATHWAY	0.894149617839306	0.809310038429781
PID_NOTCH_PATHWAY	-0.917216717162387	0.81123067522234
REACTOME_STRIATED_MUSCLE_CONTRACTION	-0.915986933793818	0.812005593906347
PID_NFAT_TFPATHWAY	-0.917457858708955	0.812727233097364
KEGG_INSULIN_SIGNALING_PATHWAY	0.883094956550877	0.812903548924151
REACTOME_OPIOID_SIGNALLING	-0.930357008265709	0.813427040324947
REACTOME_THROMBIN_SIGNALLING_THROUGH_PROTEINASE_ACTIVATED_RECEPTORS_PARS	-0.917796888507376	0.813918562553688
PID_FOXO_PATHWAY	-0.928735164976699	0.81503599418636
PID_WNT_NONCANONICAL_PATHWAY	-0.918111689893572	0.815208328341923
REACTOME_AMINO_ACID_AND_OLIGOPEPTIDE_SLC_TRANSPORTERS	-0.930389805202941	0.815473011968489
BIOCARTA_ALK_PATHWAY	-0.918455426301198	0.81648393723122
BIOCARTA_GCR_PATHWAY	-0.918620776589079	0.818189416261855
REACTOME_SIGNALING_BY_ERBB2	-0.92385285656724	0.8184039336015
BIOCARTA_P53_PATHWAY	-0.919304193421841	0.818748923499371
REACTOME_RNA_POL_II_TRANSCRIPTION	-0.920825437496203	0.819382086026335
KEGG_LEUKOCYTE_TRANSENDOTHELIAL_MIGRATION	-0.924194740061717	0.819574428453786
BIOCARTA_PAR1_PATHWAY	-0.919815905996982	0.819679764949538
REACTOME_SIGNALING_BY_BMP	-0.921637449050126	0.819698463384492
REACTOME_TRANSPORT_OF_INORGANIC_CATIONS_ANIONS_AND_AMINO_ACIDS_OLIGOPEPTIDES	-0.922007166179715	0.820798313804886
REACTOME_CYCLIN_E_ASSOCIATED_EVENTS_DURING_G1_S_TRANSITION_	-0.92531477363014	0.821196374735765
REACTOME_REGULATION_OF_KIT_SIGNALING	-0.924234842023591	0.82158620662219
BIOCARTA_IL7_PATHWAY	-0.910864240492612	0.822011208034663
REACTOME_FORMATION_OF_THE_TERNARY_COMPLEX_AND_SUBSEQUENTLY_THE_43S_COMPLEX	-0.907886172247898	0.82277814951853
PID_CXCR3_PATHWAY	-0.909445533465972	0.823203891636502
REACTOME_G_ALPHA_Q_SIGNALLING_EVENTS	-0.908416958344001	0.823587711413598
BIOCARTA_CARDIACEGF_PATHWAY	-0.90638517964946	0.824121060771409
PID_IFNG_PATHWAY	0.87503822469456	0.82580806009434
KEGG_AMINOACYL_TRNA_BIOSYNTHESIS	0.87364252516099	0.826298799268972
REACTOME_LIGAND_GATED_ION_CHANNEL_TRANSPORT	0.875570442899769	0.827018823607252
REACTOME_GLUCAGON_TYPE_LIGAND_RECEPTORS	-0.904185520641856	0.827019160834397
REACTOME_TRANSLATION	-0.902858526555586	0.827997662760608
REACTOME_CA_DEPENDENT_EVENTS	0.870821430485779	0.829843763059828
BIOCARTA_PTEN_PATHWAY	-0.900111866991795	0.832281813696461
REACTOME_PHOSPHOLIPASE_C_MEDIATED_CASCADE	0.867497338530857	0.834491337457335
PID_BETA_CATENIN_DEG_PATHWAY	0.86246492814075	0.835257840978365
REACTOME_TIGHT_JUNCTION_INTERACTIONS	0.864710504215046	0.835338026045742
PID_EPHA2_FWD_PATHWAY	0.861040870179091	0.835907609307554
PID_ALPHA_SYNUCLEIN_PATHWAY	0.865170719191816	0.836739246140736
PID_FCER1_PATHWAY	0.862686511364406	0.83706946696571
REACTOME_BOTULINUM_NEUROTOXICITY	0.857222740426213	0.839002909665871
KEGG_FC_GAMMA_R_MEDIATED_PHAGOCYTOSIS	0.853410971466201	0.839989830962699
BIOCARTA_CSK_PATHWAY	0.854359615691951	0.840373211363222
BIOCARTA_TNFR1_PATHWAY	0.857550958223428	0.840666224974652
ST_DIFFERENTIATION_PATHWAY_IN_PC12_CELLS	0.854456440855078	0.842528493788151
KEGG_GLYCEROLIPID_METABOLISM	-0.894085264992591	0.843804556684052
REACTOME_SIGNALING_BY_ROBO_RECEPTOR	0.844614751322063	0.845625748287032
REACTOME_SHC1_EVENTS_IN_ERBB4_SIGNALING	0.845072277726333	0.847083617039949
BIOCARTA_CALCINEURIN_PATHWAY	0.848596231236291	0.847220211143441
REACTOME_RNA_POL_III_TRANSCRIPTION	0.847332498888829	0.847398594538807
ST_ADRENERGIC	0.845877531140255	0.847967449330747
KEGG_MELANOGENESIS	-0.888660174311032	0.851814042737389
REACTOME_PYRIMIDINE_METABOLISM	-0.886673183581349	0.852012340636234
REACTOME_P53_DEPENDENT_G1_DNA_DAMAGE_RESPONSE	-0.889231943929943	0.852660054436797
REACTOME_INSULIN_SYNTHESIS_AND_PROCESSING	0.839598835671163	0.85285769152511
PID_RHOA_REG_PATHWAY	-0.887128332646528	0.853129019156347
BIOCARTA_CTCF_PATHWAY	-0.884349954334281	0.855209015622861
REACTOME_RESOLUTION_OF_AP_SITES_VIA_THE_MULTIPLE_NUCLEOTIDE_PATCH_REPLACEMENT_PATHWAY	0.828042170983325	0.855828957681405
ST_GA13_PATHWAY	0.82925935857043	0.855871561774248
KEGG_ALZHEIMERS_DISEASE	0.832917709758695	0.856244029283609
REACTOME_STEROID_HORMONES	0.831544056964765	0.856509157891017
PID_LIS1_PATHWAY	0.830021447897254	0.856890066642614
PID_TRKR_PATHWAY	0.836046189118254	0.857376316430135
PID_PI3KCI_PATHWAY	-0.882103477523325	0.85801514973269
REACTOME_PROTEIN_FOLDING	0.832957168067135	0.858473422162505
KEGG_ALDOSTERONE_REGULATED_SODIUM_REABSORPTION	0.825034181798795	0.859117685868709
REACTOME_3_UTR_MEDIATED_TRANSLATIONAL_REGULATION	-0.864998029354216	0.859543475090988
REACTOME_INTERFERON_ALPHA_BETA_SIGNALING	0.833609178531699	0.859563845692795
REACTOME_NRAGE_SIGNALS_DEATH_THROUGH_JNK	-0.864057487848846	0.859580377049546
PID_HDAC_CLASSII_PATHWAY	-0.865648996589158	0.860062806050202
REACTOME_CLASS_B_2_SECRETIN_FAMILY_RECEPTORS	-0.865670157582005	0.861988166321234
BIOCARTA_IGF1R_PATHWAY	-0.865883955717583	0.863533949010489
PID_IL2_STAT5_PATHWAY	-0.878695077295743	0.863558646404595
PID_A6B1_A6B4_INTEGRIN_PATHWAY	-0.866643960629538	0.863899889230572
REACTOME_SYNTHESIS_OF_PIPS_AT_THE_PLASMA_MEMBRANE	-0.860828671499199	0.864424333923922
REACTOME_CROSS_PRESENTATION_OF_SOLUBLE_EXOGENOUS_ANTIGENS_ENDOSOMES	-0.858909107997658	0.86463871910385
KEGG_ADIPOCYTOKINE_SIGNALING_PATHWAY	-0.859716470020266	0.864837818373758
REACTOME_SIGNALING_BY_FGFR1_MUTANTS	-0.866717530891923	0.865747515403327
ST_JNK_MAPK_PATHWAY	-0.85710323576718	0.866235961356979
REACTOME_PEPTIDE_CHAIN_ELONGATION	-0.866910035518403	0.867317504735956
PID_IL6_7_PATHWAY	-0.870516887892407	0.867667241318861
KEGG_BASE_EXCISION_REPAIR	-0.867524299724055	0.868036605816195
KEGG_DRUG_METABOLISM_OTHER_ENZYMES	-0.873045686494286	0.868070831516796
BIOCARTA_IGF1_PATHWAY	-0.869288096467521	0.868260049341576
KEGG_PHOSPHATIDYLINOSITOL_SIGNALING_SYSTEM	-0.875360078347939	0.869117375008619
REACTOME_PREFOLDIN_MEDIATED_TRANSFER_OF_SUBSTRATE_TO_CCT_TRIC	-0.87342559952852	0.869255546520681
REACTOME_TRANSCRIPTION_COUPLED_NER_TC_NER	-0.867797593256706	0.869497024132509
PID_MYC_PATHWAY	-0.871448373561833	0.869636690426513
PID_THROMBIN_PAR1_PATHWAY	-0.870538391993998	0.869650991935814
PID_RXR_VDR_PATHWAY	-0.874004581887298	0.870039106919863
REACTOME_TRIGLYCERIDE_BIOSYNTHESIS	-0.85187414435103	0.870871520088693
REACTOME_G_PROTEIN_ACTIVATION	-0.850610113585157	0.871412544217169
PID_RETINOIC_ACID_PATHWAY	-0.853449192235386	0.871483061430907
REACTOME_REGULATION_OF_ORNITHINE_DECARBOXYLASE_ODC	-0.852459816671258	0.87165007232587
PID_RAC1_PATHWAY	0.816631083348973	0.87215469852933
BIOCARTA_CARM_ER_PATHWAY	-0.848469564649531	0.873928934976406
REACTOME_CD28_CO_STIMULATION	-0.845313245605551	0.874651468387266
REACTOME_ACTIVATION_OF_THE_MRNA_UPON_BINDING_OF_THE_CAP_BINDING_COMPLEX_AND_EIFS_AND_SUBSEQUENT_BINDING_TO_43S	-0.841427737501786	0.874740320892393
BIOCARTA_NOS1_PATHWAY	-0.845981119706228	0.875168764042659
REACTOME_SIGNALING_BY_FGFR	-0.8430545650659	0.875222605793727
REACTOME_SHC_RELATED_EVENTS	-0.843893213942996	0.875403805091107
KEGG_LONG_TERM_DEPRESSION	-0.846549622447252	0.875901763987479
REACTOME_HOMOLOGOUS_RECOMBINATION_REPAIR_OF_REPLICATION_INDEPENDENT_DOUBLE_STRAND_BREAKS	-0.841582707291202	0.876342544166734
REACTOME_TRANSCRIPTIONAL_REGULATION_OF_WHITE_ADIPOCYTE_DIFFERENTIATION	-0.839491545417824	0.876710458092344
REACTOME_MAPK_TARGETS_NUCLEAR_EVENTS_MEDIATED_BY_MAP_KINASES	-0.836588254355343	0.878530607042439
REACTOME_VIF_MEDIATED_DEGRADATION_OF_APOBEC3G	-0.833479193423379	0.879019790328782
BIOCARTA_IL22BP_PATHWAY	-0.831517561133856	0.879072394823292
REACTOME_REGULATION_OF_INSULIN_SECRETION_BY_GLUCAGON_LIKE_PEPTIDE1	-0.830479224744458	0.879189565250315
REACTOME_TRNA_AMINOACYLATION	-0.835143653108262	0.879507683879969
REACTOME_GLUTATHIONE_CONJUGATION	-0.833851368951058	0.880175906145198
KEGG_HOMOLOGOUS_RECOMBINATION	-0.836689432196337	0.880259110274733
PID_S1P_S1P2_PATHWAY	-0.831617266444739	0.880783364011473
REACTOME_GLOBAL_GENOMIC_NER_GG_NER	-0.828607787037589	0.880861631822998
REACTOME_FORMATION_OF_RNA_POL_II_ELONGATION_COMPLEX_	0.80854213718449	0.883677968574271
BIOCARTA_FMLP_PATHWAY	0.80685421905014	0.884182785615646
PID_VEGFR1_PATHWAY	0.803322636642374	0.887801398019739
REACTOME_SIGNALLING_TO_ERKS	-0.823727141169158	0.888235104696447
KEGG_ALANINE_ASPARTATE_AND_GLUTAMATE_METABOLISM	-0.82095912241786	0.889819612682638
REACTOME_VOLTAGE_GATED_POTASSIUM_CHANNELS	-0.821629169096134	0.890460866449066
KEGG_AUTOIMMUNE_THYROID_DISEASE	0.799973427465759	0.891012094451242
PID_P38_MKK3_6PATHWAY	0.798528163715119	0.89115813831971
REACTOME_METABOLISM_OF_STEROID_HORMONES_AND_VITAMINS_A_AND_D	-0.817657153726902	0.892245553991625
REACTOME_INWARDLY_RECTIFYING_K_CHANNELS	-0.81842788804743	0.892737668467201
BIOCARTA_INSULIN_PATHWAY	-0.813413605028414	0.896307689384952
SA_PTEN_PATHWAY	-0.814069032337646	0.896948522590999
REACTOME_GENERIC_TRANSCRIPTION_PATHWAY	0.792995691611286	0.897721362057562
KEGG_THYROID_CANCER	-0.808159506341706	0.900142785731829
KEGG_TYPE_II_DIABETES_MELLITUS	-0.810087130878831	0.900387536931147
BIOCARTA_MCALPAIN_PATHWAY	-0.808703324101555	0.90097675715097
PID_EPHA_FWDPATHWAY	-0.805542069211775	0.903275457863629
PID_CD8_TCR_PATHWAY	0.785544620170397	0.904593909430994
REACTOME_PHASE_II_CONJUGATION	-0.803467935073172	0.904973761459759
REACTOME_BASE_EXCISION_REPAIR	0.786452807266032	0.905411813333817
BIOCARTA_ETS_PATHWAY	-0.796148695848704	0.90662856263854
REACTOME_APOPTOTIC_CLEAVAGE_OF_CELLULAR_PROTEINS	-0.798751187653678	0.907641530942142
BIOCARTA_EGF_PATHWAY	0.775347466213706	0.907909216794298
SIG_BCR_SIGNALING_PATHWAY	-0.799590170455665	0.908093137122872
PID_INTEGRIN_A4B1_PATHWAY	-0.79618450024998	0.908436858956471
REACTOME_CYTOCHROME_P450_ARRANGED_BY_SUBSTRATE_TYPE	-0.797114990810374	0.908624778836143
REACTOME_NEPHRIN_INTERACTIONS	-0.800324241486667	0.908665180466847
REACTOME_PRE_NOTCH_EXPRESSION_AND_PROCESSING	0.7809360702866	0.909102207575499
BIOCARTA_MEF2D_PATHWAY	-0.793526744639289	0.909355464156702
REACTOME_NUCLEOTIDE_EXCISION_REPAIR	-0.792263577089518	0.909606930581929
REACTOME_MITOCHONDRIAL_TRNA_AMINOACYLATION	0.77571359805672	0.909670985735535
REACTOME_IL_3_5_AND_GM_CSF_SIGNALING	0.772048666197102	0.910268285814137
SIG_IL4RECEPTOR_IN_B_LYPHOCYTES	0.778149300100433	0.910912403254886
PID_RAC1_REG_PATHWAY	0.776347027025494	0.911108489941118
KEGG_HUNTINGTONS_DISEASE	-0.789537849768848	0.91233768126256
REACTOME_RNA_POL_III_TRANSCRIPTION_INITIATION_FROM_TYPE_2_PROMOTER	0.766561088398724	0.913465322356942
REACTOME_AUTODEGRADATION_OF_THE_E3_UBIQUITIN_LIGASE_COP1	-0.782629720185944	0.914224946465233
REACTOME_GRB2_EVENTS_IN_ERBB2_SIGNALING	-0.786502952239329	0.915363976143948
KEGG_NOTCH_SIGNALING_PATHWAY	-0.784191195034619	0.915385231427764
PID_NFAT_3PATHWAY	-0.782953403898102	0.915569260589221
REACTOME_SIGNALING_BY_NODAL	0.766610140521291	0.915698327536019
REACTOME_AMINE_LIGAND_BINDING_RECEPTORS	-0.769552578023296	0.916549768063836
KEGG_NUCLEOTIDE_EXCISION_REPAIR	-0.773044374313624	0.916611461859884
REACTOME_PRE_NOTCH_PROCESSING_IN_GOLGI	-0.784562725679281	0.916663539177613
BIOCARTA_CHEMICAL_PATHWAY	-0.768176900274655	0.916872796124497
BIOCARTA_IL2RB_PATHWAY	-0.776081909563053	0.917156785163373
PID_IL3_PATHWAY	-0.77494415381058	0.91715845530831
BIOCARTA_HCMV_PATHWAY	0.756720392674547	0.917172172950052
PID_ALK1_PATHWAY	-0.773659488293547	0.917466924338602
REACTOME_P53_INDEPENDENT_G1_S_DNA_DAMAGE_CHECKPOINT	-0.770046779363292	0.917585425931009
PID_CD8_TCR_DOWNSTREAM_PATHWAY	-0.771238419093261	0.917652759998907
BIOCARTA_AKT_PATHWAY	-0.776670857916626	0.918091542651261
REACTOME_PKB_MEDIATED_EVENTS	0.757493439245245	0.918409998964072
REACTOME_ASSOCIATION_OF_TRIC_CCT_WITH_TARGET_PROTEINS_DURING_BIOSYNTHESIS	-0.778752329663664	0.918523355107281
KEGG_REGULATION_OF_AUTOPHAGY	0.751823317447165	0.91877640568894
BIOCARTA_FCER1_PATHWAY	0.752944056940591	0.919684718213222
REACTOME_EGFR_DOWNREGULATION	-0.776775582550745	0.919771982055669
REACTOME_GLYCOGEN_BREAKDOWN_GLYCOGENOLYSIS	0.75759729293808	0.92055436121375
KEGG_NON_SMALL_CELL_LUNG_CANCER	0.759443233974732	0.920617072857937
REACTOME_INHIBITION_OF_VOLTAGE_GATED_CA2_CHANNELS_VIA_GBETA_GAMMA_SUBUNITS	-0.762513915670754	0.923802301025942
PID_CDC42_REG_PATHWAY	0.741486016861946	0.926638161316674
ST_P38_MAPK_PATHWAY	0.743349035579629	0.926743497126806
PID_REELIN_PATHWAY	-0.755306001084227	0.930705643718366
KEGG_MATURITY_ONSET_DIABETES_OF_THE_YOUNG	0.732007101507087	0.930742045987452
REACTOME_PI_3K_CASCADE	-0.755652115974431	0.932024873389134
REACTOME_TCA_CYCLE_AND_RESPIRATORY_ELECTRON_TRANSPORT	0.732636786515951	0.932315233785822
REACTOME_NEUROTRANSMITTER_RELEASE_CYCLE	0.727787857877035	0.93301889008141
KEGG_PENTOSE_PHOSPHATE_PATHWAY	0.733893280922822	0.933098830042062
PID_TCR_CALCIUM_PATHWAY	-0.74819032205677	0.933228962578788
REACTOME_REGULATION_OF_GENE_EXPRESSION_IN_BETA_CELLS	-0.748713789882399	0.934348071986473
KEGG_NEUROACTIVE_LIGAND_RECEPTOR_INTERACTION	-0.751130638382533	0.934634686624447
REACTOME_RAS_ACTIVATION_UOPN_CA2_INFUX_THROUGH_NMDA_RECEPTOR	-0.749640229870348	0.934874151845794
REACTOME_GABA_RECEPTOR_ACTIVATION	0.719426966900313	0.934907955883457
BIOCARTA_RAS_PATHWAY	0.72375103323695	0.934994133177284
KEGG_PANTOTHENATE_AND_COA_BIOSYNTHESIS	0.721200707042462	0.935333076781756
KEGG_CARDIAC_MUSCLE_CONTRACTION	-0.739772679258922	0.93550004574984
REACTOME_PKA_MEDIATED_PHOSPHORYLATION_OF_CREB	-0.745079488463392	0.935778829127039
REACTOME_NOTCH1_INTRACELLULAR_DOMAIN_REGULATES_TRANSCRIPTION	-0.743531592453666	0.935967807870011
BIOCARTA_NDKDYNAMIN_PATHWAY	-0.739978464572578	0.937068571429591
KEGG_OLFACTORY_TRANSDUCTION	0.712429652776724	0.937210231588092
REACTOME_PLC_BETA_MEDIATED_EVENTS	-0.741059930030929	0.937512323863116
BIOCARTA_ARAP_PATHWAY	0.713012466889547	0.938922777255794
REACTOME_PIP3_ACTIVATES_AKT_SIGNALING	-0.735318364607888	0.939395128485982
REACTOME_PI3K_CASCADE	-0.728725790215388	0.94074279404762
REACTOME_PI_METABOLISM	-0.732784229800134	0.940841162230351
REACTOME_FRS2_MEDIATED_CASCADE	-0.725359836560994	0.941262530494771
REACTOME_GENERATION_OF_SECOND_MESSENGER_MOLECULES	-0.729498792347231	0.941514690644529
REACTOME_DAG_AND_IP3_SIGNALING	-0.725784983292044	0.942547600948781
REACTOME_COSTIMULATION_BY_THE_CD28_FAMILY	-0.729887606148613	0.942817669809336
PID_HDAC_CLASSIII_PATHWAY	0.696377522570518	0.949438429670207
KEGG_LONG_TERM_POTENTIATION	-0.713084077567774	0.953954409320487
PID_GMCSF_PATHWAY	-0.709654044567356	0.954163172566301
REACTOME_CIRCADIAN_REPRESSION_OF_EXPRESSION_BY_REV_ERBA	-0.707725645921381	0.954461240299945
REACTOME_INFLUENZA_VIRAL_RNA_TRANSCRIPTION_AND_REPLICATION	-0.71078159539961	0.954811513283987
REACTOME_RESPIRATORY_ELECTRON_TRANSPORT	0.683903810892374	0.955084837020024
REACTOME_METABOLISM_OF_VITAMINS_AND_COFACTORS	0.685552459894148	0.956098218502793
REACTOME_RNA_POL_III_TRANSCRIPTION_TERMINATION	-0.698752777276533	0.956353120268805
PID_TCR_PATHWAY	-0.696651527358056	0.956706450036859
KEGG_AMYOTROPHIC_LATERAL_SCLEROSIS_ALS	-0.701096818813172	0.957710830801466
REACTOME_G_ALPHA1213_SIGNALLING_EVENTS	-0.699006323456098	0.957867797519527
REACTOME_REGULATION_OF_SIGNALING_BY_CBL	-0.701688565088312	0.958940040572976
REACTOME_RNA_POL_II_TRANSCRIPTION_PRE_INITIATION_AND_PROMOTER_OPENING	0.669895414859891	0.962954168113051
BIOCARTA_BCR_PATHWAY	-0.688284114500252	0.963141213299539
KEGG_PHENYLALANINE_METABOLISM	-0.684187818830563	0.96510528654879
REACTOME_CD28_DEPENDENT_PI3K_AKT_SIGNALING	-0.679107092045119	0.967875780858782
KEGG_PROTEASOME	-0.671758442757992	0.968776758535076
KEGG_VASOPRESSIN_REGULATED_WATER_REABSORPTION	-0.675731386223516	0.969088539819324
BIOCARTA_ACTINY_PATHWAY	-0.673001147051639	0.96959963673772
REACTOME_PEROXISOMAL_LIPID_METABOLISM	-0.633410391535128	0.975201793527299
REACTOME_GABA_B_RECEPTOR_ACTIVATION	-0.659084669844852	0.975598868805446
BIOCARTA_COMP_PATHWAY	-0.62955230638083	0.97567746179555
REACTOME_ENOS_ACTIVATION_AND_REGULATION	-0.626180318637648	0.975802976235038
PID_HNF3A_PATHWAY	-0.634739573150927	0.976146444986528
BIOCARTA_NKCELLS_PATHWAY	-0.660180810861441	0.976534990619153
REACTOME_IL_2_SIGNALING	-0.636793094051176	0.976717162423997
KEGG_PARKINSONS_DISEASE	0.643216777269059	0.977047416436063
KEGG_ASTHMA	-0.61971270320588	0.977517406111946
REACTOME_REGULATION_OF_IFNA_SIGNALING	-0.646247659729448	0.977682860084159
BIOCARTA_NGF_PATHWAY	-0.643366802375309	0.977836657737444
PID_PI3KCI_AKT_PATHWAY	-0.647901059726385	0.978335964160539
REACTOME_REGULATION_OF_BETA_CELL_DEVELOPMENT	-0.614692533802014	0.978352120604534
REACTOME_NONSENSE_MEDIATED_DECAY_ENHANCED_BY_THE_EXON_JUNCTION_COMPLEX	-0.636910499962129	0.978456371861414
REACTOME_GLUCONEOGENESIS	-0.63866823933643	0.979124341336864
REACTOME_ACTIVATION_OF_BH3_ONLY_PROTEINS	-0.609514423257752	0.979202447095233
REACTOME_RNA_POL_II_PRE_TRANSCRIPTION_EVENTS	-0.604948861214944	0.979607089804789
REACTOME_RORA_ACTIVATES_CIRCADIAN_EXPRESSION	-0.648464767961409	0.979701239990104
REACTOME_SRP_DEPENDENT_COTRANSLATIONAL_PROTEIN_TARGETING_TO_MEMBRANE	-0.599601764610571	0.980214475249337
BIOCARTA_ATRBRCA_PATHWAY	0.631278453373077	0.980920549230562
BIOCARTA_TEL_PATHWAY	-0.649184508243684	0.981054378480362
KEGG_RNA_POLYMERASE	0.615090039125932	0.981331560834321
ST_WNT_CA2_CYCLIC_GMP_PATHWAY	0.619937621043704	0.98164138881411
BIOCARTA_PROTEASOME_PATHWAY	-0.589695795990951	0.982502229893274
REACTOME_ABORTIVE_ELONGATION_OF_HIV1_TRANSCRIPT_IN_THE_ABSENCE_OF_TAT	0.603683176322967	0.983481515145528
REACTOME_RNA_POL_III_CHAIN_ELONGATION	0.620596590439618	0.98369145014357
REACTOME_INTRINSIC_PATHWAY_FOR_APOPTOSIS	-0.572939641590558	0.986855290710253
KEGG_TASTE_TRANSDUCTION	-0.503914933317211	0.995271348742793
REACTOME_MICRORNA_MIRNA_BIOGENESIS	-0.517640766276591	0.996742185820954
REACTOME_MITOCHONDRIAL_PROTEIN_IMPORT	-0.504790600680801	0.996919833209155
REACTOME_REGULATORY_RNA_PATHWAYS	-0.524277252481298	0.997424320090149
REACTOME_RESPIRATORY_ELECTRON_TRANSPORT_ATP_SYNTHESIS_BY_CHEMIOSMOTIC_COUPLING_AND_HEAT_PRODUCTION_BY_UNCOUPLING_PROTEINS_	-0.416895386202747	0.998484765303321
REACTOME_SYNTHESIS_OF_BILE_ACIDS_AND_BILE_SALTS	0.437999544836232	0.998560071660508
BIOCARTA_IGF1MTOR_PATHWAY	0.531810440030486	0.999622405053243
BIOCARTA_MTOR_PATHWAY	0.514123129416507	0.999807108204273
REACTOME_PROCESSING_OF_CAPPED_INTRONLESS_PRE_MRNA	0.458928193220268	0.99991804560162
REACTOME_BILE_ACID_AND_BILE_SALT_METABOLISM	0.491014661814606	1
REACTOME_OLFACTORY_SIGNALING_PATHWAY	-0.422277430988774	1
