# Supplementary material for: Systems toxicology study reveals reduced impact of heated tobacco product aerosol extract relative to cigarette smoke on premature aging and exacerbation effects in aged aortic cells in vitro
Source: Arch Toxicol. 2021 Jul 27;95(10):3341–59. doi: 10.1007/s00204-021-03123-y (PMC8448694; doi:10.1007/s00204-021-03123-y)
Supplement: Supplementary file 3 — (XLS 178 KB) [file 204_2021_3123_MOESM3_ESM.xls]

Pattern	Gene Prototype	GS Collection	GSname	p.value	adj.p.value	PercentIn	Coverage	GeneIDs
1	HSPA6	Qiagen	Heat Shock Proteins & Chaperones	2.29170207381036e-17	4.03339564990624e-15	0.0295616717635066	0.3625	BAG3 | CCT2 | CCT3 | CCT4 | CCT5 | CCT6A | DNAJA1 | DNAJA4 | DNAJB1 | DNAJB11 | DNAJB2 | DNAJB9 | DNAJC3 | DNAJC7 | HSP90AA1 | HSP90AB1 | HSPA14 | HSPA1A | HSPA1B | HSPA1L | HSPA2 | HSPA4 | HSPA4L | HSPA5 | HSPA6 | HSPA9 | HSPB8 | HSPH1 | PFDN2
1	HSPA6	Qiagen	Unfolded Protein Response	2.09688472815663e-12	1.84525856077784e-10	0.0244648318042813	0.296296296296296	CCT4 | CEBPB | DDIT3 | DERL1 | DNAJB2 | DNAJB9 | DNAJC3 | EIF2AK3 | ERN1 | ERO1LB | ERP44 | HERPUD1 | HSPA1B | HSPA1L | HSPA2 | HSPA4 | HSPA4L | HSPA5 | HSPH1 | MANF | PFDN2 | PPP1R15A | VCP | XBP1
1	HSPA6	Qiagen	Unfolded Protein Response Plus	1.20851046831876e-11	7.08992808080337e-10	0.0234454638124363	0.2875	CCT4 | CEBPB | DDIT3 | DERL1 | DNAJB9 | DNAJC3 | EIF2AK3 | ERN1 | ERO1LB | ERP44 | HERPUD1 | HSPA1B | HSPA2 | HSPA4 | HSPA4L | HSPA5 | HSPH1 | MANF | PPP1R15A | TRIB3 | VCP | VIMP | XBP1
1	HSPA6	Qiagen	Cellular Stress Responses	2.17316461113124e-11	9.56192428897745e-10	0.0224260958205912	0.293333333333333	CCT2 | CCT3 | CCT4 | CCT5 | DNAJA1 | DNAJA4 | DNAJB1 | DNAJB11 | DNAJB2 | DNAJB4 | DNAJB9 | DNAJC7 | GSR | GSTM5 | HSPA1A | HSPA1L | HSPA2 | HSPA4 | HSPA5 | HSPA9 | PPID | SOD1
1	HSPA6	Qiagen	TGFß Signaling Targets	3.68215834027562e-08	1.29611973577702e-06	0.0193679918450561	0.231707317073171	ATF3 | BACH1 | BRD2 | CDC6 | CEBPB | DNAJA1 | FOS | GADD45B | HERPUD1 | HES1 | HEY1 | ID2 | IFRD1 | KLF10 | MBD1 | RAD21 | RYBP | SNAI1 | VEGFA
1	HSPA6	Qiagen	Osmotic Stress	1.35636408439368e-07	3.97866798088813e-06	0.018348623853211	0.225	ADM | AQP3 | ATP1A1 | DDIT3 | DUSP1 | EGR3 | FOS | GADD45A | GADD45B | GADD45G | HSP90AA1 | HSPA1A | HSPA4 | HSPA4L | HSPA5 | ODC1 | SNAI1 | VEGFA
1	HSPA6	Qiagen	Stress & Toxicity PathwayFinder	3.52712373913574e-06	8.86819682982702e-05	0.0163098878695209	0.2	ADM | ATG5 | DDIT3 | DNAJC3 | GADD45A | GADD45G | GCLC | GCLM | GSR | HSP90AA1 | HSPA4 | HSPA4L | HSPA5 | RAD9A | TXNL4B | VEGFA
1	HSPA6	Qiagen	Molecular Toxicology PathwayFinder	1.8937270018321e-05	0.000416619940403063	0.0397553516819572	0.107734806629834	ARRDC3 | C9 | CASP3 | DDIT3 | DERL1 | DNAJA1 | DNAJB1 | DNAJB9 | DNAJC3 | EIF2AK3 | ERO1LB | GADD45A | GCLM | HERPUD1 | HSP90AA1 | HSP90AB1 | HSPA1A | HSPA1B | HSPA1L | HSPA2 | HSPA4 | HSPA5 | HSPA9 | HSPB8 | HSPH1 | MLH1 | NR1H4 | PARP2 | SLC10A1 | SLC25A25 | SLC2A3 | SOD1 | SPATA2 | TMEM57 | TRIB3 | TXNL4B | VCP | VIMP | XBP1
1	HSPA6	Qiagen	cAMP / Ca2+ Signaling PathwayFinder	2.75902407255779e-05	0.000539542485300189	0.0142711518858308	0.189189189189189	ATF3 | CREM | DUSP1 | FOS | FOSB | GEM | HK2 | HSPA4 | HSPA5 | NR4A2 | PMAIP1 | PPP1R15A | PPP2CA | VIP
1	HSPA6	Qiagen	Signal Transduction PathwayFinder	8.79129705505801e-05	0.00143781619486476	0.0132517838939857	0.180555555555556	ADM | FOSL1 | GADD45A | GADD45B | GCLC | GCLM | GSR | HERPUD1 | HES1 | HEY1 | IFRD1 | SORBS1 | VEGFA
1	HSPA6	Qiagen	Synaptic Plasticity	8.98635121790476e-05	0.00143781619486476	0.0142711518858308	0.170731707317073	ARC | CEBPB | CREM | EGR3 | FOS | KLF10 | NFKBIB | NPTX2 | NR4A1 | PCDH8 | PIM1 | PPP2CA | RELN | RGS2
1	HSPA6	Qiagen	Cystic Fibrosis	0.000300257462714027	0.00440377611980573	0.0132517838939857	0.160493827160494	ADIPOR2 | AHSA1 | DNAJA1 | DUSP1 | GCLC | HSP90AA1 | HSPA1A | HSPA4 | HSPH1 | IFRD1 | IL7R | NR4A2 | VCP
1	HSPA6	Qiagen	Immunotoxicity	0.000383904892995523	0.00519748162824708	0.0132517838939857	0.156626506024096	ARRDC3 | ATF3 | C9 | CDR2 | CEBPB | CHAC1 | FBXO32 | HSPA1B | HSPA5 | ID2 | KLF2 | SLC31A1 | SRXN1
1	HSPA6	Qiagen	Epigenetic Chromatin Remodeling Factors	0.000690520834329703	0.00868083334585913	0.00815494393476045	0.210526315789474	BRD2 | CBX4 | EZH2 | ING1 | ING2 | ING3 | MBD1 | PHF1
1	HSPA6	Qiagen	Glucocorticoid Signaling	0.00105798847025015	0.0116378731727517	0.0122324159021407	0.148148148148148	ARID5B | BCL6 | CEBPB | DUSP1 | ERRFI1 | GLUL | GOT1 | NR3C1 | RGS2 | SLC19A2 | SPHK1 | ZFP36
1	HSPA6	Qiagen	Hepatotoxicity	0.00105798847025015	0.0116378731727517	0.0122324159021407	0.148148148148148	CASP3 | DDX39A | DNAJB11 | DNAJC3 | FAM214A | GADD45A | GCLC | GSR | HYOU1 | SLC2A3 | SLC39A6 | YRDC
1	HSPA6	Qiagen	Notch Signaling Targets	0.00146301926329617	0.0151465523729486	0.0122324159021407	0.142857142857143	EGR3 | GADD45B | HBEGF | HES1 | HEY1 | HSPB8 | ID2 | KITLG | PCDH8 | SNAI1 | SNW1 | VEGFA
1	HSPA6	Qiagen	Apoptosis	0.00234822055717747	0.0224571519607886	0.0326197757390418	0.0898876404494382	AIFM2 | ANXA1 | BAG3 | BCL2A1 | BCL6 | CASP3 | CBX4 | CEBPB | DAP3 | DDIT3 | DEDD2 | EIF2AK3 | ERN1 | GADD45A | HIPK3 | HSPA1B | HSPA9 | IL31RA | NPM1 | PMAIP1 | PPP2CA | SAP30BP | SART1 | SEMA4D | SERPINB2 | SFN | SON | SPHK1 | TBX3 | TNFRSF10D | VCP | VEGFA
1	HSPA6	Qiagen	Cancer PathwayFinder	0.00252303798803495	0.0224571519607886	0.0112130479102956	0.141025641025641	ADM | AURKA | CDC20 | DDIT3 | GADD45G | MAP2K3 | PPP1R15A | SERPINB2 | SNAI1 | SOD1 | TERF2IP
1	HSPA6	Qiagen	Cellular Senescence	0.00255194908645325	0.0224571519607886	0.0101936799184506	0.149253731343284	CDKN1C | CITED2 | E2F1 | GADD45A | ING1 | IRF7 | MAP2K3 | SERPINB2 | SOD1 | TBX3
1	HSPA6	Qiagen	Cell Cycle	0.00375384324846077	0.0314607815109093	0.0112130479102956	0.134146341463415	AURKA | BCCIP | CASP3 | CCNE1 | CDC20 | CDC6 | CKS2 | E2F1 | GADD45A | RAD9A | SERTAD1
1	HSPA6	Qiagen	Estrogen Receptor Signaling	0.00412631820167037	0.033010545613363	0.0112130479102956	0.132530120481928	CITED2 | CKB | EGR3 | FOS | HSP90AA1 | NR3C1 | SAFB | SNAI1 | TFF1 | VEGFA | XBP1
1	HSPA6	MSig-C2CP	REACTOME_CELL_CYCLE	4.14902755013615e-08	5.51820664168108e-05	0.0468909276248726	0.12568306010929	AHCTF1 | AURKA | BUB3 | CCNE1 | CCNE2 | CDC20 | CDC6 | CENPL | CEP76 | DYRK1A | E2F1 | GMNN | H2AFX | H2AFZ | HAUS2 | HIST1H2BK | HIST1H4A | HIST2H2BE | HSP90AA1 | HSPA2 | LIN52 | LIN54 | LMNB1 | MAPRE1 | NDEL1 | NPM1 | NUDC | ORC6 | PPP2CA | PSMC4 | PSMD11 | PSMD12 | PSMD13 | PSMD14 | PSMD3 | PSMD6 | RAD21 | RAD9A | RFC3 | RPA2 | RPA4 | SEC13 | SGOL2 | TERF2IP | TUBB4B | UBE2D1
1	HSPA6	MSig-C2CP	REACTOME_TRANSCRIPTION	6.73204337762927e-07	0.000447680884612346	0.0265035677879715	0.155688622754491	BRF2 | CPSF7 | DHX38 | ELL | GTF2A2 | GTF2B | GTF2H1 | GTF3C4 | H2AFX | H2AFZ | H3F3B | HIST1H2BK | HIST1H3A | HIST1H4A | HIST2H2BE | MAGOH | PAPOLA | PCF11 | POLR2C | RNMT | SLBP | SNAPC1 | SRSF4 | TAF13 | TFB2M | ZNF473
1	HSPA6	MSig-C2CP	REACTOME_CELL_CYCLE_MITOTIC	1.92426493219898e-06	0.000853090786608216	0.036697247706422	0.123287671232877	AHCTF1 | AURKA | BUB3 | CCNE1 | CCNE2 | CDC20 | CDC6 | CENPL | CEP76 | DYRK1A | E2F1 | GMNN | HAUS2 | HSP90AA1 | LIN52 | LIN54 | MAPRE1 | NDEL1 | NUDC | ORC6 | PPP2CA | PSMC4 | PSMD11 | PSMD12 | PSMD13 | PSMD14 | PSMD3 | PSMD6 | RAD21 | RFC3 | RPA2 | RPA4 | SEC13 | SGOL2 | TUBB4B | UBE2D1
1	HSPA6	MSig-C2CP	REACTOME_MITOTIC_M_M_G1_PHASES	2.8006002797184e-06	0.000931199593006367	0.0244648318042813	0.151898734177215	AHCTF1 | BUB3 | CDC20 | CDC6 | CENPL | E2F1 | GMNN | MAPRE1 | NDEL1 | NUDC | ORC6 | PPP2CA | PSMC4 | PSMD11 | PSMD12 | PSMD13 | PSMD14 | PSMD3 | PSMD6 | RAD21 | RPA2 | RPA4 | SEC13 | SGOL2
1	HSPA6	MSig-C2CP	REACTOME_DNA_REPLICATION	7.34853271616861e-06	0.00195470970250085	0.0254841997961264	0.140449438202247	AHCTF1 | BUB3 | CDC20 | CDC6 | CENPL | E2F1 | GMNN | MAPRE1 | NDEL1 | NUDC | ORC6 | PPP2CA | PSMC4 | PSMD11 | PSMD12 | PSMD13 | PSMD14 | PSMD3 | PSMD6 | RAD21 | RFC3 | RPA2 | RPA4 | SEC13 | SGOL2
1	HSPA6	MSig-C2CP	REACTOME_CELL_CYCLE_CHECKPOINTS	3.34577171798581e-05	0.00735937478615175	0.017329255861366	0.161904761904762	BUB3 | CCNE1 | CCNE2 | CDC20 | CDC6 | ORC6 | PSMC4 | PSMD11 | PSMD12 | PSMD13 | PSMD14 | PSMD3 | PSMD6 | RAD9A | RFC3 | RPA2 | UBE2D1
1	HSPA6	MSig-C2CP	REACTOME_PREFOLDIN_MEDIATED_TRANSFER_OF_SUBSTRATE_TO_CCT_TRIC	3.87335515060619e-05	0.00735937478615175	0.00815494393476045	0.307692307692308	CCT2 | CCT3 | CCT4 | CCT5 | CCT6A | PFDN2 | TUBB2A | TUBB4B
1	HSPA6	MSig-C2CP	KEGG_SPLICEOSOME	5.05734700154764e-05	0.00747363501339818	0.018348623853211	0.151260504201681	BCAS2 | BUD31 | DHX38 | EIF4A3 | HSPA1A | HSPA1B | HSPA1L | HSPA2 | HSPA6 | MAGOH | PRPF4 | RBM22 | SART1 | SF3B4 | SLU7 | SNW1 | SRSF4 | TRA2B
1	HSPA6	MSig-C2CP	REACTOME_FORMATION_OF_TUBULIN_FOLDING_INTERMEDIATES_BY_CCT_TRIC	4.69221948653272e-05	0.00747363501339818	0.00713557594291539	0.35	CCT2 | CCT3 | CCT4 | CCT5 | CCT6A | TUBB2A | TUBB4B
1	HSPA6	MSig-C2CP	REACTOME_RNA_POL_II_TRANSCRIPTION	7.74020585286174e-05	0.00935861253118737	0.0152905198776758	0.164835164835165	CPSF7 | DHX38 | ELL | GTF2A2 | GTF2B | GTF2H1 | MAGOH | PAPOLA | PCF11 | POLR2C | RNMT | SLBP | SRSF4 | TAF13 | ZNF473
1	HSPA6	MSig-C2CP	REACTOME_MRNA_PROCESSING	7.5926916043553e-05	0.00935861253118737	0.0203873598369011	0.137931034482759	CPSF7 | DHX38 | FUS | GTF2H1 | HNRNPA2B1 | HNRNPL | MAGOH | NUPL1 | NXF1 | PAPOLA | PCF11 | POLR2C | PRPF4 | PTBP1 | RAE1 | RNMT | SF3B4 | SLBP | SRSF4 | ZNF473
1	HSPA6	MSig-C2CP	REACTOME_UNFOLDED_PROTEIN_RESPONSE	0.000101869926381214	0.0104220770836165	0.0132517838939857	0.178082191780822	ATF3 | DDIT3 | DNAJB11 | DNAJB9 | DNAJC3 | EIF2AK3 | ERN1 | GOSR2 | HERPUD1 | HSPA5 | HYOU1 | TSPYL2 | XBP1
1	HSPA6	MSig-C2CP	REACTOME_MITOTIC_G1_G1_S_PHASES	9.74769274270133e-05	0.0104220770836165	0.018348623853211	0.144	CCNE1 | CCNE2 | CDC6 | DYRK1A | E2F1 | LIN52 | LIN54 | ORC6 | PPP2CA | PSMC4 | PSMD11 | PSMD12 | PSMD13 | PSMD14 | PSMD3 | PSMD6 | RPA2 | RPA4
1	HSPA6	MSig-C2CP	REACTOME_G0_AND_EARLY_G1	0.000129108232308031	0.0120238202655131	0.00713557594291539	0.304347826086957	CCNE1 | CCNE2 | CDC6 | DYRK1A | E2F1 | LIN52 | LIN54
1	HSPA6	MSig-C2CP	REACTOME_M_G1_TRANSITION	0.000135606995475712	0.0120238202655131	0.0132517838939857	0.173333333333333	CDC6 | E2F1 | GMNN | ORC6 | PSMC4 | PSMD11 | PSMD12 | PSMD13 | PSMD14 | PSMD3 | PSMD6 | RPA2 | RPA4
1	HSPA6	MSig-C2CP	REACTOME_PROTEIN_FOLDING	0.000166262607574463	0.0138205792546272	0.0101936799184506	0.208333333333333	CCT2 | CCT3 | CCT4 | CCT5 | CCT6A | NOP56 | PFDN2 | SPHK1 | TUBB2A | TUBB4B
1	HSPA6	MSig-C2CP	REACTOME_ASSOCIATION_OF_TRIC_CCT_WITH_TARGET_PROTEINS_DURING_BIOSYNTHESIS	0.000230762592157514	0.0180537792687937	0.00713557594291539	0.28	CCT2 | CCT3 | CCT4 | CCT5 | CCT6A | NOP56 | SPHK1
1	HSPA6	MSig-C2CP	REACTOME_G1_S_TRANSITION	0.000257025159353978	0.0184294725079737	0.0152905198776758	0.148514851485149	CCNE1 | CCNE2 | CDC6 | E2F1 | ORC6 | PPP2CA | PSMC4 | PSMD11 | PSMD12 | PSMD13 | PSMD14 | PSMD3 | PSMD6 | RPA2 | RPA4
1	HSPA6	MSig-C2CP	REACTOME_ASSEMBLY_OF_THE_PRE_REPLICATIVE_COMPLEX	0.000263278178685338	0.0184294725079737	0.0112130479102956	0.183333333333333	CDC6 | E2F1 | GMNN | ORC6 | PSMC4 | PSMD11 | PSMD12 | PSMD13 | PSMD14 | PSMD3 | PSMD6
1	HSPA6	MSig-C2CP	REACTOME_CDT1_ASSOCIATION_WITH_THE_CDC6_ORC_ORIGIN_COMPLEX	0.000281409481089318	0.0187137304924397	0.0101936799184506	0.196078431372549	CDC6 | GMNN | ORC6 | PSMC4 | PSMD11 | PSMD12 | PSMD13 | PSMD14 | PSMD3 | PSMD6
1	HSPA6	MSig-C2CP	REACTOME_PROCESSING_OF_CAPPED_INTRON_CONTAINING_PRE_MRNA	0.000402872688835246	0.0255152702928989	0.017329255861366	0.1328125	CPSF7 | DHX38 | FUS | HNRNPA2B1 | HNRNPL | MAGOH | NUPL1 | NXF1 | PAPOLA | PCF11 | POLR2C | PRPF4 | PTBP1 | RAE1 | SF3B4 | SLBP | SRSF4
1	HSPA6	MSig-C2CP	PID_HIF1_TFPATHWAY	0.000471340074037075	0.0279486355626922	0.0112130479102956	0.171875	ADM | CITED2 | FOS | GATA2 | HK2 | ID2 | NDRG1 | NPM1 | PFKFB3 | PLIN2 | VEGFA
1	HSPA6	MSig-C2CP	REACTOME_REGULATION_OF_ORNITHINE_DECARBOXYLASE_ODC	0.000483322269129264	0.0279486355626922	0.00917431192660551	0.2	AZIN1 | ODC1 | PSMC4 | PSMD11 | PSMD12 | PSMD13 | PSMD14 | PSMD3 | PSMD6
1	HSPA6	MSig-C2CP	REACTOME_MEIOSIS	0.000546063156031483	0.0302609998967447	0.0132517838939857	0.151162790697674	H2AFX | H2AFZ | H3F3B | HIST1H2BK | HIST1H3A | HIST1H4A | HIST2H2BE | HSPA2 | LMNB1 | MLH1 | RAD21 | RPA2 | TERF2IP
1	HSPA6	MSig-C2CP	KEGG_PROTEASOME	0.000989118917995909	0.0469831486048057	0.00815494393476045	0.2	POMP | PSMC4 | PSMD11 | PSMD12 | PSMD13 | PSMD14 | PSMD3 | PSMD6
1	HSPA6	MSig-C2CP	REACTOME_CLEAVAGE_OF_GROWING_TRANSCRIPT_IN_THE_TERMINATION_REGION_	0.000989118917995909	0.0469831486048057	0.00815494393476045	0.2	CPSF7 | DHX38 | MAGOH | PAPOLA | PCF11 | SLBP | SRSF4 | ZNF473
1	HSPA6	MSig-C2CP	REACTOME_APC_C_CDH1_MEDIATED_DEGRADATION_OF_CDC20_AND_OTHER_APC_C_CDH1_TARGETED_PROTEINS_IN_LATE_MITOSIS_EARLY_G1	0.000945017146055541	0.0469831486048057	0.0101936799184506	0.169491525423729	AURKA | CDC20 | PSMC4 | PSMD11 | PSMD12 | PSMD13 | PSMD14 | PSMD3 | PSMD6 | UBE2D1
1	HSPA6	MSig-C2CP	REACTOME_SCFSKP2_MEDIATED_DEGRADATION_OF_P27_P21	0.000927685385266945	0.0469831486048057	0.00917431192660551	0.183673469387755	CCNE1 | CCNE2 | PSMC4 | PSMD11 | PSMD12 | PSMD13 | PSMD14 | PSMD3 | PSMD6
1	HSPA6	MSig-C2CP	REACTOME_P53_DEPENDENT_G1_DNA_DAMAGE_RESPONSE	0.00107923278938343	0.0479405123191448	0.00917431192660551	0.18	CCNE1 | CCNE2 | PSMC4 | PSMD11 | PSMD12 | PSMD13 | PSMD14 | PSMD3 | PSMD6
1	HSPA6	MSig-C2CP	REACTOME_APC_C_CDC20_MEDIATED_DEGRADATION_OF_MITOTIC_PROTEINS	0.00108136493952958	0.0479405123191448	0.0101936799184506	0.166666666666667	BUB3 | CDC20 | PSMC4 | PSMD11 | PSMD12 | PSMD13 | PSMD14 | PSMD3 | PSMD6 | UBE2D1
3	CXCL12	Qiagen	Cardiovascular Disease	5.16446089549719e-08	9.08945117607505e-06	0.019211324570273	0.228915662650602	AEBP1 | CDKN1B | COL1A1 | COL3A1 | CRYAB | DCN | DMD | ENAH | G0S2 | HMGCR | KLHL3 | MAOA | NFIA | NPR3 | POSTN | PTN | RARRES1 | SFRP4 | THBS2
3	CXCL12	Qiagen	Extracellular Matrix & Adhesion Molecules	2.78559652482142e-07	2.45132494184285e-05	0.0131445904954499	0.295454545454545	ADAMTS1 | COL12A1 | COL14A1 | COL15A1 | COL6A1 | COL6A2 | ECM1 | ITGA3 | ITGA8 | LAMA2 | THBS2 | TIMP3 | VCAN
3	CXCL12	Qiagen	Notch Signaling Targets	1.65265568742983e-06	9.69558003292166e-05	0.0171890798786653	0.202380952380952	ADAMTS1 | CCND2 | CX3CL1 | CXCL12 | FOXC1 | HEYL | ID4 | IGFBP3 | IL33 | MSC | NOTCH3 | PBX1 | PDGFRA | PDGFRB | S1PR3 | SOX9 | WNT5A
3	CXCL12	Qiagen	Epithelial to Mesenchymal Transition (EMT)	4.63944947092554e-06	0.000193009859795486	0.0161779575328615	0.197530864197531	CAMK2N1 | COL1A2 | COL3A1 | DSP | EGFR | FZD7 | IGFBP4 | KRT19 | PDGFRB | PTK2 | SNAI2 | SPARC | STEAP1 | VCAN | WNT5A | WNT5B
3	CXCL12	Qiagen	Wound Healing	5.48323465328084e-06	0.000193009859795486	0.0161779575328615	0.195121951219512	ANGPT1 | COL14A1 | COL1A1 | COL1A2 | COL3A1 | COL4A3 | COL5A3 | EGFR | HGF | ITGA3 | PDGFA | PLAT | PTEN | TAGLN | TGFBR3 | WNT5A
3	CXCL12	Qiagen	Osteoporosis	8.53479977796098e-05	0.00214589251560162	0.0141557128412538	0.172839506172839	COL1A1 | COL1A2 | CRTAP | HSD11B1 | IGFBP2 | LRP1 | MAB21L2 | NOS3 | SFRP1 | SFRP4 | SOST | SPARC | TNFRSF11A | TNFRSF11B
3	CXCL12	Qiagen	Polycomb & Trithorax Target Genes	8.53479977796098e-05	0.00214589251560162	0.0141557128412538	0.172839506172839	CCND2 | CDH11 | CYP1B1 | DKK2 | G0S2 | GATA6 | LOX | MEIS2 | NID2 | NPTX1 | PDGFRA | THBD | TIMP3 | WNT5A
3	CXCL12	Qiagen	Fibrosis	0.000121937178806553	0.00238454927443925	0.0101112234580384	0.217391304347826	AGT | COL1A2 | COL3A1 | DCN | HGF | IL13RA2 | ITGA3 | LOX | LTBP1 | PDGFA
3	CXCL12	Qiagen	Liver Cancer	0.000121937178806553	0.00238454927443925	0.0101112234580384	0.217391304347826	BIRC5 | CCND2 | CDKN1B | FZD7 | HGF | IRS1 | PDGFRA | PTEN | PTK2 | SMAD7
3	CXCL12	Qiagen	WNT Signaling Targets	0.000193397461691288	0.00340379532576666	0.0131445904954499	0.168831168831169	AHR | AXIN2 | BIRC5 | CCND2 | EGFR | EGR1 | FZD7 | IRS1 | LRP1 | NRP1 | PDGFRA | SOX9 | WNT5A
3	CXCL12	Qiagen	Gap Junctions	0.000251820252477216	0.00402912403963546	0.0131445904954499	0.164556962025316	ADCY3 | CDK1 | EGFR | GJA5 | GUCY1A3 | GUCY1B3 | HTR2A | LPAR1 | NOV | NRAS | PDGFRA | PDGFRB | PRKG1
3	CXCL12	Qiagen	Macular Degeneration	0.000286289342299852	0.00419891035373116	0.0131445904954499	0.1625	COL14A1 | CRYAB | CXCL12 | ELN | FBLN5 | HMCN1 | NOS3 | SERPINF1 | SERPING1 | SPARC | THY1 | TIMP3 | VLDLR
3	CXCL12	Qiagen	Prostate Cancer	0.000467329417370826	0.00632692134286657	0.0131445904954499	0.154761904761905	CCND2 | EDNRB | EGFR | ETV1 | GCA | GPX3 | HMGCR | IGFBP5 | MGMT | MKI67 | PTEN | SFRP1 | TIMP3
3	CXCL12	Qiagen	Protein Phosphatases	0.000512726348676689	0.00644570266907837	0.00910010111223458	0.2	CDC14A | CDC14B | CDC25B | CDKN3 | DUSP26 | DUSP4 | PPM1F | PPP3CA | PTEN
3	CXCL12	Qiagen	Cellular Senescence	0.00075431805229829	0.0088506651469666	0.0111223458038423	0.164179104477612	CCNA2 | CDKN1B | CDKN2C | COL1A1 | COL3A1 | EGR1 | IGFBP3 | IGFBP5 | PTEN | SPARC | TBX2
3	CXCL12	Qiagen	Osteogenesis	0.00101464576135892	0.0111611033749482	0.0121334681496461	0.15	BGN | BMPR1A | CDH11 | COL14A1 | COL15A1 | COL1A1 | COL1A2 | COL3A1 | EGFR | ITGA3 | PDGFA | SOX9
3	CXCL12	Qiagen	Androgen Receptor Signaling Targets	0.00113463552866647	0.0117468148850176	0.0121334681496461	0.148148148148148	ADAMTS1 | DHCR24 | ENDOD1 | FKBP5 | GUCY1A3 | IGFBP5 | MAF | MME | PPAP2A | SNAI2 | TSC22D1 | TSC22D3
3	CXCL12	Qiagen	Cell Cycle	0.00126615740265437	0.0123802057148428	0.0121334681496461	0.146341463414634	AURKB | BIRC5 | CCNA2 | CCNB2 | CCND2 | CDK1 | CDKN1B | CDKN3 | MAD2L1 | MCM3 | MCM5 | MKI67
3	CXCL12	Qiagen	Hypertension	0.0014100435501422	0.0124083832412514	0.0121334681496461	0.144578313253012	AGT | CPS1 | EDNRA | EDNRB | GUCY1A3 | GUCY1B3 | KCNMA1 | MYLK | NOS3 | PRKG1 | PTGIR | SLC7A1
3	CXCL12	Qiagen	Lymphoma	0.0014100435501422	0.0124083832412514	0.0121334681496461	0.144578313253012	BIRC5 | CDKN2C | ID4 | LMO2 | MKI67 | MME | PAG1 | PTK2 | RBP1 | TIMP3 | TTC9 | VGLL4
3	CXCL12	Qiagen	EGF / PDGF Signaling Pathway	0.00156716257227077	0.0131343148914122	0.0121334681496461	0.142857142857143	AKT2 | ATF1 | COL1A1 | EGFR | EGR1 | EPS8 | GAB1 | NRAS | PDGFA | PDGFRA | PLAT | PTEN
3	CXCL12	Qiagen	TGFß / BMP Signaling Pathway	0.00268668953599465	0.0214935162879572	0.0111223458038423	0.141025641025641	BMPER | CDKN1B | COL1A1 | COL1A2 | DCN | DLX2 | IGFBP3 | LTBP1 | SMAD7 | TGFBR3 | TSC22D1
3	CXCL12	Qiagen	Nitric Oxide Signaling Pathway	0.00297484055970699	0.0227639973264535	0.0111223458038423	0.139240506329114	CYGB | EGFR | FOXM1 | GPX3 | NOS3 | NQO1 | NUDT1 | PPP3CA | SCARA3 | SEPP1 | SOD3
3	CXCL12	Qiagen	Angiogenesis	0.00399116683391169	0.0234148454256153	0.0111223458038423	0.134146341463415	ANGPT1 | COL4A3 | HGF | NOS3 | NOTCH4 | NRP1 | PDGFA | PF4 | SERPINF1 | THBS2 | TIMP3
3	CXCL12	Qiagen	Cancer Drug Targets	0.00362561678825522	0.0234148454256153	0.0111223458038423	0.135802469135802	AKT2 | AURKB | BIRC5 | CDK1 | EGFR | ERBB4 | MDM4 | NRAS | PDGFRA | PDGFRB | TOP2A
3	CXCL12	Qiagen	Endothelial Cell Biology	0.00399116683391169	0.0234148454256153	0.0111223458038423	0.134146341463415	AGT | ANGPT1 | CX3CL1 | EDNRA | NOS3 | PDGFRA | PF4 | PLAT | PTGIS | PTK2 | THBD
3	CXCL12	Qiagen	Glucocorticoid Signaling	0.00362561678825522	0.0234148454256153	0.0111223458038423	0.135802469135802	AQP1 | ASPH | BMPER | EHD3 | FKBP5 | HAS2 | KLF9 | LOX | PDGFRB | TSC22D3 | VLDLR
3	CXCL12	Qiagen	MAP Kinase Signaling Pathway	0.00399116683391169	0.0234148454256153	0.0111223458038423	0.134146341463415	CCNA2 | CCNB2 | CCND2 | CDKN1B | CDKN2C | COL1A1 | EGFR | EGR1 | ETS1 | MEF2C | NRAS
3	CXCL12	Qiagen	Oxidative Stress	0.00328733538263206	0.0234148454256153	0.0111223458038423	0.1375	CYGB | DHCR24 | FOXM1 | GPX3 | GPX7 | NQO1 | NUDT1 | PRDX4 | SCARA3 | SEPP1 | SOD3
3	CXCL12	Qiagen	Terminal Differentiation Markers	0.00399116683391169	0.0234148454256153	0.0111223458038423	0.134146341463415	ACAN | AQP1 | ITGB4 | KRT19 | LYVE1 | MAP2 | NRP1 | PPARG | PROX1 | SLC17A7 | TAGLN
3	CXCL12	Qiagen	Adipogenesis	0.00438550511337648	0.0248983516114277	0.0111223458038423	0.132530120481928	AGT | CDKN1B | IRS1 | LMNA | NR1H3 | PPARG | PRDM16 | SFRP1 | TSC22D3 | WNT5A | WNT5B
3	CXCL12	Qiagen	Cancer PathwayFinder	0.00813948408685794	0.0434105817965757	0.0101112234580384	0.128205128205128	ANGPT1 | BCL2L11 | CCND2 | DSP | IGFBP3 | IGFBP5 | MKI67 | SERPINF1 | SNAI2 | TBX2
3	CXCL12	Qiagen	Nephrotoxicity	0.00813948408685794	0.0434105817965757	0.0101112234580384	0.128205128205128	A2M | AASS | ALDH1A1 | GHR | GPNMB | IDH1 | IGFBP3 | MGP | NQO1 | SOD3
3	CXCL12	Qiagen	Osmotic Stress	0.00968807568678269	0.0487171805963929	0.0101112234580384	0.125	AGT | AKR1B1 | AQP1 | CRYAB | EGFR | EGR1 | NOS3 | PCK2 | PLAT | PTK2
3	CXCL12	Qiagen	Retinoic Acid Signaling	0.00968807568678269	0.0487171805963929	0.0101112234580384	0.125	ADH1A | ALDH1A1 | CYP1B1 | EGR1 | MEIS2 | PLAT | PPARG | RBP1 | SOX9 | WNT5A
3	CXCL12	MSig-C2CP	NABA_CORE_MATRISOME	1.15656809840598e-20	1.53823557087995e-17	0.0586450960566229	0.218867924528302	ACAN | AEBP1 | ASPN | BGN | BMPER | COL12A1 | COL14A1 | COL15A1 | COL1A1 | COL1A2 | COL3A1 | COL4A3 | COL4A4 | COL4A5 | COL5A3 | COL6A1 | COL6A2 | COL6A3 | DCN | ECM1 | ECM2 | EDIL3 | EGFLAM | ELN | EMILIN2 | FBLN1 | FBLN2 | FBLN5 | FBN1 | FGL2 | FMOD | HAPLN1 | HMCN1 | IGFBP2 | IGFBP3 | IGFBP4 | IGFBP5 | IGFBP6 | LAMA2 | LAMA5 | LTBP1 | LUM | MATN2 | MFAP5 | MGP | NID2 | NOV | NTN4 | PCOLCE | PC…
3	CXCL12	MSig-C2CP	NABA_MATRISOME	3.08365243384925e-13	2.05062886850975e-10	0.106167846309403	0.111346765641569	A2M | ACAN | ADAMTS1 | ADAMTS15 | ADAMTS18 | ADAMTS2 | ADAMTS5 | ADAMTS9 | AEBP1 | AGT | ANGPT1 | ANGPTL1 | ANGPTL2 | ANXA10 | ANXA7 | ASPN | BGN | BMPER | C1QTNF1 | COL12A1 | COL14A1 | COL15A1 | COL1A1 | COL1A2 | COL3A1 | COL4A3 | COL4A4 | COL4A5 | COL5A3 | COL6A1 | COL6A2 | COL6A3 | CRHBP | CRLF1 | CX3CL1 | CXCL12 | DCN | ECM1 | ECM2 | EDIL3 | EGFLAM | ELN | EMILIN2 | FBLN1 | FBLN2 | FBLN5 | FB…
3	CXCL12	MSig-C2CP	NABA_ECM_GLYCOPROTEINS	3.07787714886312e-12	1.36452553599599e-09	0.0374115267947422	0.197860962566845	AEBP1 | BMPER | ECM1 | ECM2 | EDIL3 | EGFLAM | ELN | EMILIN2 | FBLN1 | FBLN2 | FBLN5 | FBN1 | FGL2 | HMCN1 | IGFBP2 | IGFBP3 | IGFBP4 | IGFBP5 | IGFBP6 | LAMA2 | LAMA5 | LTBP1 | MATN2 | MFAP5 | MGP | NID2 | NOV | NTN4 | PCOLCE | PCOLCE2 | POSTN | SLIT2 | SLIT3 | SPARC | SPON2 | THBS2 | TNFAIP6
3	CXCL12	MSig-C2CP	REACTOME_CELL_CYCLE	2.72401075871081e-10	9.05733577271345e-08	0.051567239635996	0.139344262295082	AURKB | BIRC5 | BUB1 | CASC5 | CCNA2 | CCNB2 | CCND2 | CDC14A | CDC25B | CDK1 | CDKN1B | CDKN2C | CENPA | CENPH | CENPI | CENPK | CEP57 | HIST1H2BB | HIST1H2BE | HIST1H2BH | HIST1H2BI | HIST1H2BL | HIST1H2BM | HIST1H4C | HJURP | KIF20A | LMNA | MAD2L1 | MCM3 | MCM5 | MCM7 | MYBL2 | NDC80 | NEK2 | NUF2 | OIP5 | POLD2 | POLE2 | PPP1CC | PPP2R5A | PPP2R5C | PSMA2 | PSMB9 | PTTG1 | RRM2 | SEH1L | SPC…
3	CXCL12	MSig-C2CP	REACTOME_COLLAGEN_FORMATION	1.89781913770105e-09	5.0481989062848e-07	0.0171890798786653	0.309090909090909	ADAMTS2 | COL12A1 | COL14A1 | COL15A1 | COL1A1 | COL1A2 | COL3A1 | COL4A3 | COL4A4 | COL4A5 | COL5A3 | COL6A1 | COL6A2 | COL6A3 | CRTAP | PCOLCE | PCOLCE2
3	CXCL12	MSig-C2CP	PID_INTEGRIN1_PATHWAY	2.43761736728265e-08	5.4033851641432e-06	0.0171890798786653	0.265625	COL1A1 | COL1A2 | COL3A1 | COL4A3 | COL4A4 | COL4A5 | COL6A1 | COL6A2 | COL6A3 | FBN1 | ITGA10 | ITGA11 | ITGA3 | ITGA8 | LAMA2 | LAMA5 | THBS2
3	CXCL12	MSig-C2CP	KEGG_FOCAL_ADHESION	4.28275799404745e-08	6.20543202547666e-06	0.0313447927199191	0.158974358974359	AKT2 | ARHGAP35 | CCND2 | COL1A1 | COL1A2 | COL3A1 | COL4A4 | COL5A3 | COL6A1 | COL6A2 | COL6A3 | EGFR | HGF | ITGA10 | ITGA11 | ITGA3 | ITGA8 | ITGB4 | LAMA2 | LAMA5 | MYL9 | MYLK | PAK3 | PDGFA | PDGFRA | PDGFRB | PIK3CG | PPP1CC | PTEN | PTK2 | THBS2
3	CXCL12	MSig-C2CP	PID_SYNDECAN_1_PATHWAY	4.66573836502004e-08	6.20543202547666e-06	0.0141557128412538	0.311111111111111	COL12A1 | COL14A1 | COL15A1 | COL1A1 | COL1A2 | COL3A1 | COL4A3 | COL4A4 | COL4A5 | COL6A1 | COL6A2 | COL6A3 | HGF | LAMA5
3	CXCL12	MSig-C2CP	REACTOME_CELL_CYCLE_MITOTIC	3.74796322913974e-08	6.20543202547666e-06	0.0404448938321537	0.136986301369863	AURKB | BIRC5 | BUB1 | CASC5 | CCNA2 | CCNB2 | CCND2 | CDC14A | CDC25B | CDK1 | CDKN1B | CDKN2C | CENPA | CENPH | CENPI | CENPK | CEP57 | KIF20A | MAD2L1 | MCM3 | MCM5 | MCM7 | MYBL2 | NDC80 | NEK2 | NUF2 | POLD2 | POLE2 | PPP1CC | PPP2R5A | PPP2R5C | PSMA2 | PSMB9 | PTTG1 | RRM2 | SEH1L | SPC25 | UBE2C | XPO1 | ZWINT
3	CXCL12	MSig-C2CP	REACTOME_DEPOSITION_OF_NEW_CENPA_CONTAINING_NUCLEOSOMES_AT_THE_CENTROMERE	3.37856471636236e-08	6.20543202547666e-06	0.0141557128412538	0.318181818181818	CASC5 | CENPA | CENPH | CENPI | CENPK | HIST1H2BB | HIST1H2BE | HIST1H2BH | HIST1H2BI | HIST1H2BL | HIST1H2BM | HIST1H4C | HJURP | OIP5
3	CXCL12	MSig-C2CP	REACTOME_MITOTIC_PROMETAPHASE	1.24784923972847e-07	1.50876317167169e-05	0.0182002022244692	0.227848101265823	AURKB | BIRC5 | BUB1 | CASC5 | CENPA | CENPH | CENPI | CENPK | MAD2L1 | NDC80 | NUF2 | PPP1CC | PPP2R5A | PPP2R5C | SEH1L | SPC25 | XPO1 | ZWINT
3	CXCL12	MSig-C2CP	KEGG_ECM_RECEPTOR_INTERACTION	1.5310106420024e-07	1.69687012821933e-05	0.0182002022244692	0.225	COL1A1 | COL1A2 | COL3A1 | COL4A4 | COL5A3 | COL6A1 | COL6A2 | COL6A3 | ITGA10 | ITGA11 | ITGA3 | ITGA8 | ITGB4 | LAMA2 | LAMA5 | SDC2 | SV2A | THBS2
3	CXCL12	MSig-C2CP	REACTOME_RNA_POL_I_PROMOTER_OPENING	1.82134345925689e-07	1.86337446216282e-05	0.0121334681496461	0.333333333333333	HIST1H2BB | HIST1H2BE | HIST1H2BH | HIST1H2BI | HIST1H2BL | HIST1H2BM | HIST1H3B | HIST1H3D | HIST1H3F | HIST1H3G | HIST1H3I | HIST1H4C
3	CXCL12	MSig-C2CP	NABA_COLLAGENS	2.0624006000167e-07	1.95928057001587e-05	0.0131445904954499	0.302325581395349	COL12A1 | COL14A1 | COL15A1 | COL1A1 | COL1A2 | COL3A1 | COL4A3 | COL4A4 | COL4A5 | COL5A3 | COL6A1 | COL6A2 | COL6A3
3	CXCL12	MSig-C2CP	REACTOME_EXTRACELLULAR_MATRIX_ORGANIZATION	2.28035329565451e-07	1.99250005668138e-05	0.0182002022244692	0.219512195121951	ADAMTS2 | COL12A1 | COL14A1 | COL15A1 | COL1A1 | COL1A2 | COL3A1 | COL4A3 | COL4A4 | COL4A5 | COL5A3 | COL6A1 | COL6A2 | COL6A3 | CRTAP | MMP16 | PCOLCE | PCOLCE2
3	CXCL12	MSig-C2CP	REACTOME_DNA_REPLICATION	2.39699254939114e-07	1.99250005668138e-05	0.0283114256825076	0.157303370786517	AURKB | BIRC5 | BUB1 | CASC5 | CCNA2 | CDKN1B | CENPA | CENPH | CENPI | CENPK | KIF20A | MAD2L1 | MCM3 | MCM5 | MCM7 | NDC80 | NUF2 | POLD2 | POLE2 | PPP1CC | PPP2R5A | PPP2R5C | PSMA2 | PSMB9 | SEH1L | SPC25 | XPO1 | ZWINT
3	CXCL12	MSig-C2CP	REACTOME_CHONDROITIN_SULFATE_DERMATAN_SULFATE_METABOLISM	4.94482495945597e-07	3.8685983506332e-05	0.0131445904954499	0.282608695652174	ARSB | BGN | CHST3 | CHST7 | CHSY1 | CHSY3 | DCN | GPC1 | GPC6 | HYAL1 | SDC2 | UST | VCAN
3	CXCL12	MSig-C2CP	NABA_BASEMENT_MEMBRANES	6.67297467892927e-07	4.93058684609774e-05	0.0121334681496461	0.3	COL15A1 | COL4A3 | COL4A4 | COL4A5 | COL6A1 | COL6A2 | COL6A3 | HMCN1 | LAMA2 | LAMA5 | NID2 | NTN4
3	CXCL12	MSig-C2CP	REACTOME_SIGNALING_BY_PDGF	9.72671328773382e-07	6.46826433634299e-05	0.0212335692618807	0.177966101694915	ADCY3 | AKT2 | CDK1 | CDKN1B | COL1A1 | COL1A2 | COL3A1 | COL4A3 | COL4A4 | COL4A5 | COL6A1 | COL6A2 | COL6A3 | NRAS | PDE1A | PDGFA | PDGFRA | PDGFRB | PLAT | PTEN | THBS2
3	CXCL12	MSig-C2CP	REACTOME_MITOTIC_M_M_G1_PHASES	9.35499316459142e-07	6.46826433634299e-05	0.0252780586450961	0.158227848101266	AURKB | BIRC5 | BUB1 | CASC5 | CENPA | CENPH | CENPI | CENPK | KIF20A | MAD2L1 | MCM3 | MCM5 | MCM7 | NDC80 | NUF2 | POLE2 | PPP1CC | PPP2R5A | PPP2R5C | PSMA2 | PSMB9 | SEH1L | SPC25 | XPO1 | ZWINT
3	CXCL12	MSig-C2CP	PID_AVB3_INTEGRIN_PATHWAY	1.31822033770503e-06	8.34872880546522e-05	0.0161779575328615	0.216216216216216	CDKN1B | COL12A1 | COL14A1 | COL15A1 | COL1A1 | COL1A2 | COL3A1 | COL4A3 | COL4A4 | COL4A5 | COL6A1 | COL6A2 | COL6A3 | EDIL3 | IRS1 | PTK2
3	CXCL12	MSig-C2CP	REACTOME_APOPTOSIS_INDUCED_DNA_FRAGMENTATION	1.52005622155964e-06	9.18943079397418e-05	0.0070778564206269	0.538461538461538	HIST1H1A | HIST1H1B | HIST1H1C | HIST1H1D | HIST1H1E | HMGB1 | HMGB2
3	CXCL12	MSig-C2CP	REACTOME_AXON_GUIDANCE	3.09558008907066e-06	0.000179005283411477	0.0313447927199191	0.13135593220339	ALCAM | ANK3 | ARHGAP35 | CDK1 | COL1A1 | COL1A2 | COL3A1 | COL4A3 | COL4A4 | COL4A5 | COL6A1 | COL6A2 | COL6A3 | DLG3 | EGFR | ENAH | GPC1 | KIF4A | MYL9 | NEO1 | NRAS | NRP1 | NTN4 | PTK2 | SCN5A | SEMA5A | SLIT2 | SLIT3 | SPTBN1 | TRPC4 | UNC5B
3	CXCL12	MSig-C2CP	PID_AURORA_B_PATHWAY	3.84241329057238e-06	0.000212933736519219	0.0111223458038423	0.282051282051282	AURKB | BIRC5 | BUB1 | CENPA | KIF20A | MYLK | NCAPD2 | NCAPG | NDC80 | PPP1CC | SMC4
3	CXCL12	MSig-C2CP	REACTOME_HEMOSTASIS	4.04313301824846e-06	0.000215094676570818	0.0465116279069767	0.107981220657277	A2M | AKT2 | ANGPT1 | COL1A1 | COL1A2 | GATA6 | GNA14 | GNG2 | GUCY1A3 | GUCY1B3 | HGF | HIST1H3B | HIST1H3D | HIST1H3F | HIST1H3G | HIST1H3I | ITGA3 | KIF11 | KIF15 | KIF20A | KIF26A | KIF4A | MRVI1 | NOS3 | NRAS | P2RY1 | PDE1A | PDE2A | PDGFA | PF4 | PIK3CG | PLAT | PPP2R5A | PPP2R5C | PRKG1 | PROS1 | PTGIR | PTK2 | SERPING1 | SH2B3 | SLC7A5 | SLC7A8 | SLC8A1 | SPARC | THBD | YES1
3	CXCL12	MSig-C2CP	REACTOME_CHOLESTEROL_BIOSYNTHESIS	4.40395936726317e-06	0.00022527945994077	0.00808897876643074	0.4	DHCR24 | EBP | HMGCR | HMGCS1 | IDI1 | LBR | MSMO1 | SQLE
3	CXCL12	MSig-C2CP	REACTOME_CHROMOSOME_MAINTENANCE	4.83293235927286e-06	0.000238066668067885	0.0182002022244692	0.18	CASC5 | CENPA | CENPH | CENPI | CENPK | HIST1H2BB | HIST1H2BE | HIST1H2BH | HIST1H2BI | HIST1H2BL | HIST1H2BM | HIST1H4C | HJURP | LMNA | OIP5 | POLD2 | POLE2 | SYNE2
3	CXCL12	MSig-C2CP	KEGG_SYSTEMIC_LUPUS_ERYTHEMATOSUS	5.23334379473034e-06	0.000248583830249691	0.0171890798786653	0.186813186813187	C1R | H2AFY2 | HIST1H2BB | HIST1H2BE | HIST1H2BH | HIST1H2BI | HIST1H2BL | HIST1H2BM | HIST1H3B | HIST1H3D | HIST1H3F | HIST1H3G | HIST1H3I | HIST1H4C | HLA-DPA1 | HLA-DPB1 | SSB
3	CXCL12	MSig-C2CP	REACTOME_RNA_POL_I_TRANSCRIPTION	8.46650955754252e-06	0.000375348590384385	0.0131445904954499	0.224137931034483	CBX3 | HIST1H2BB | HIST1H2BE | HIST1H2BH | HIST1H2BI | HIST1H2BL | HIST1H2BM | HIST1H3B | HIST1H3D | HIST1H3F | HIST1H3G | HIST1H3I | HIST1H4C
3	CXCL12	MSig-C2CP	REACTOME_MEIOTIC_RECOMBINATION	8.46650955754252e-06	0.000375348590384385	0.0131445904954499	0.224137931034483	HIST1H2BB | HIST1H2BE | HIST1H2BH | HIST1H2BI | HIST1H2BL | HIST1H2BM | HIST1H3B | HIST1H3D | HIST1H3F | HIST1H3G | HIST1H3I | HIST1H4C | MND1
3	CXCL12	MSig-C2CP	REACTOME_GLYCOSAMINOGLYCAN_METABOLISM	1.12573725990279e-05	0.000482977598603456	0.0182002022244692	0.169811320754717	ACAN | ARSB | BGN | CHST3 | CHST7 | CHSY1 | CHSY3 | DCN | FMOD | GPC1 | GPC6 | HAS2 | HYAL1 | LUM | LYVE1 | SDC2 | UST | VCAN
3	CXCL12	MSig-C2CP	PID_FOXM1_PATHWAY	2.0824846378456e-05	0.000865532677604578	0.0101112234580384	0.263157894736842	AURKB | BIRC5 | CCNA2 | CCNB2 | CDC25B | CDK1 | CENPA | CENPF | FOXM1 | NEK2
3	CXCL12	MSig-C2CP	REACTOME_AMYLOIDS	2.50502601502821e-05	0.00100960139393561	0.0121334681496461	0.218181818181818	HIST1H2BB | HIST1H2BE | HIST1H2BH | HIST1H2BI | HIST1H2BL | HIST1H2BM | HIST1H3B | HIST1H3D | HIST1H3F | HIST1H3G | HIST1H3I | HIST1H4C
3	CXCL12	MSig-C2CP	REACTOME_NCAM_SIGNALING_FOR_NEURITE_OUT_GROWTH	2.62124201189505e-05	0.00102536819877071	0.0131445904954499	0.203125	CDK1 | COL1A1 | COL1A2 | COL3A1 | COL4A3 | COL4A4 | COL4A5 | COL6A1 | COL6A2 | COL6A3 | NRAS | PTK2 | SPTBN1
3	CXCL12	MSig-C2CP	REACTOME_CHONDROITIN_SULFATE_BIOSYNTHESIS	3.36670693824574e-05	0.00127934863653338	0.0070778564206269	0.368421052631579	BGN | CHST3 | CHST7 | CHSY1 | CHSY3 | DCN | VCAN
3	CXCL12	MSig-C2CP	REACTOME_INTEGRIN_CELL_SURFACE_INTERACTIONS	4.11911273597862e-05	0.00152178331634766	0.0141557128412538	0.184210526315789	COL1A1 | COL1A2 | COL4A3 | COL4A4 | COL4A5 | FBN1 | ITGA10 | ITGA11 | ITGA3 | ITGA8 | ITGB4 | LAMA2 | LAMA5 | PTK2
3	CXCL12	MSig-C2CP	REACTOME_MEIOSIS	4.31623301870078e-05	0.00155151078780325	0.0151668351870576	0.174418604651163	HIST1H2BB | HIST1H2BE | HIST1H2BH | HIST1H2BI | HIST1H2BL | HIST1H2BM | HIST1H3B | HIST1H3D | HIST1H3F | HIST1H3G | HIST1H3I | HIST1H4C | LMNA | MND1 | SYNE2
3	CXCL12	MSig-C2CP	PID_INTEGRIN3_PATHWAY	6.63013216856455e-05	0.00232054625899759	0.0101112234580384	0.232558139534884	COL1A1 | COL1A2 | COL4A3 | COL4A4 | COL4A5 | EDIL3 | FBN1 | HMGB1 | PDGFRB | THY1
3	CXCL12	MSig-C2CP	KEGG_ARRHYTHMOGENIC_RIGHT_VENTRICULAR_CARDIOMYOPATHY_ARVC	9.54152569427873e-05	0.00325390491625403	0.0131445904954499	0.180555555555556	CACNA2D1 | DMD | DSP | ITGA10 | ITGA11 | ITGA3 | ITGA8 | ITGB4 | LAMA2 | LMNA | SGCD | SGCG | SLC8A1
3	CXCL12	MSig-C2CP	REACTOME_NCAM1_INTERACTIONS	0.000163292043139435	0.00542946043438622	0.00910010111223458	0.230769230769231	COL1A1 | COL1A2 | COL3A1 | COL4A3 | COL4A4 | COL4A5 | COL6A1 | COL6A2 | COL6A3
3	CXCL12	MSig-C2CP	PID_SHP2_PATHWAY	0.000175840939141714	0.00570410851362145	0.0111223458038423	0.192982456140351	ANGPT1 | ARHGAP35 | EGFR | GAB1 | IRS1 | NOS3 | NRAS | NTF3 | PAG1 | PDGFRB | SDC2
3	CXCL12	MSig-C2CP	REACTOME_NITRIC_OXIDE_STIMULATES_GUANYLATE_CYCLASE	0.000183016668007879	0.0057955278202495	0.0070778564206269	0.291666666666667	GUCY1A3 | GUCY1B3 | MRVI1 | NOS3 | PDE1A | PDE2A | PRKG1
3	CXCL12	MSig-C2CP	KEGG_DILATED_CARDIOMYOPATHY	0.000213145659722484	0.00644281198706599	0.0141557128412538	0.159090909090909	ADCY3 | CACNA2D1 | DMD | ITGA10 | ITGA11 | ITGA3 | ITGA8 | ITGB4 | LAMA2 | LMNA | SGCD | SGCG | SLC8A1 | TPM2
3	CXCL12	MSig-C2CP	REACTOME_APOPTOTIC_EXECUTION_PHASE	0.000212695522426445	0.00644281198706599	0.0101112234580384	0.204081632653061	DSP | HIST1H1A | HIST1H1B | HIST1H1C | HIST1H1D | HIST1H1E | HMGB1 | HMGB2 | LMNA | PTK2
3	CXCL12	MSig-C2CP	REACTOME_DEVELOPMENTAL_BIOLOGY	0.000224904969417216	0.00664719131833104	0.0374115267947422	0.0986666666666667	AKT2 | ALCAM | ANK3 | ARHGAP35 | CDK1 | COL1A1 | COL1A2 | COL3A1 | COL4A3 | COL4A4 | COL4A5 | COL6A1 | COL6A2 | COL6A3 | DLG3 | EBF1 | EGFR | ENAH | GPC1 | KIF4A | MEF2A | MEF2C | MYL9 | NEO1 | NRAS | NRP1 | NTN4 | PPARG | PTK2 | SCN5A | SEMA5A | SLIT2 | SLIT3 | SMARCD3 | SPTBN1 | TRPC4 | UNC5B
3	CXCL12	MSig-C2CP	REACTOME_CS_DS_DEGRADATION	0.000243208303658024	0.00688227752904621	0.00505561172901921	0.416666666666667	ARSB | BGN | DCN | HYAL1 | VCAN
3	CXCL12	MSig-C2CP	REACTOME_RNA_POL_I_RNA_POL_III_AND_MITOCHONDRIAL_TRANSCRIPTION	0.000240770401122973	0.00688227752904621	0.0141557128412538	0.157303370786517	CBX3 | HIST1H2BB | HIST1H2BE | HIST1H2BH | HIST1H2BI | HIST1H2BL | HIST1H2BM | HIST1H3B | HIST1H3D | HIST1H3F | HIST1H3G | HIST1H3I | HIST1H4C | SSB
3	CXCL12	MSig-C2CP	KEGG_HYPERTROPHIC_CARDIOMYOPATHY_HCM	0.000324704599340485	0.00899702327339262	0.0131445904954499	0.160493827160494	CACNA2D1 | DMD | ITGA10 | ITGA11 | ITGA3 | ITGA8 | ITGB4 | LAMA2 | LMNA | SGCD | SGCG | SLC8A1 | TPM2
3	CXCL12	MSig-C2CP	KEGG_METABOLISM_OF_XENOBIOTICS_BY_CYTOCHROME_P450	0.000354359950967936	0.00961834152627256	0.0101112234580384	0.192307692307692	ADH1A | ADH1B | ADH5 | AKR1C1 | AKR1C2 | AKR1C3 | ALDH3B1 | CYP1B1 | GSTA4 | GSTM4
3	CXCL12	MSig-C2CP	NABA_PROTEOGLYCANS	0.000403823205799377	0.0107416972742634	0.00808897876643074	0.228571428571429	ACAN | ASPN | BGN | DCN | FMOD | HAPLN1 | LUM | VCAN
3	CXCL12	MSig-C2CP	REACTOME_PLATELET_HOMEOSTASIS	0.000435287954432847	0.0113516270469742	0.0121334681496461	0.164383561643836	GNG2 | GUCY1A3 | GUCY1B3 | MRVI1 | NOS3 | PDE1A | PDE2A | PPP2R5A | PPP2R5C | PRKG1 | PTGIR | SLC8A1
3	CXCL12	MSig-C2CP	KEGG_GAP_JUNCTION	0.000525349773328561	0.0134368307409036	0.0131445904954499	0.152941176470588	ADCY3 | CDK1 | EGFR | GUCY1A3 | GUCY1B3 | HTR2A | HTR2B | LPAR1 | NRAS | PDGFA | PDGFRA | PDGFRB | PRKG1
3	CXCL12	MSig-C2CP	KEGG_CELL_CYCLE	0.000561119089951485	0.0140809130119901	0.0161779575328615	0.134453781512605	ANAPC13 | BUB1 | CCNA2 | CCNB2 | CCND2 | CDC14A | CDC14B | CDC25B | CDK1 | CDKN1B | CDKN2C | MAD2L1 | MCM3 | MCM5 | MCM7 | PTTG1
3	CXCL12	MSig-C2CP	KEGG_GLYCOSAMINOGLYCAN_BIOSYNTHESIS_CHONDROITIN_SULFATE	0.000605200571540019	0.0149058659286708	0.00606673407482305	0.285714285714286	CHST3 | CHST7 | CHSY1 | CHSY3 | UST | XYLT1
3	CXCL12	MSig-C2CP	REACTOME_REGULATION_OF_INSULIN_LIKE_GROWTH_FACTOR_IGF_ACTIVITY_BY_INSULIN_LIKE_GROWTH_FACTOR_BINDING_PROTEINS_IGFBPS	0.000806667278736561	0.0191583478699933	0.00505561172901921	0.333333333333333	IGFBP2 | IGFBP3 | IGFBP4 | IGFBP5 | IGFBP6
3	CXCL12	MSig-C2CP	REACTOME_CYCLIN_A_B1_ASSOCIATED_EVENTS_DURING_G2_M_TRANSITION	0.000806667278736561	0.0191583478699933	0.00505561172901921	0.333333333333333	CCNA2 | CCNB2 | CDC25B | CDK1 | XPO1
3	CXCL12	MSig-C2CP	KEGG_MELANOMA	0.00123896686699587	0.0284107919500777	0.0111223458038423	0.154929577464789	AKT2 | EGFR | FGF14 | FGF16 | HGF | NRAS | PDGFA | PDGFRA | PDGFRB | PIK3CG | PTEN
3	CXCL12	MSig-C2CP	REACTOME_PACKAGING_OF_TELOMERE_ENDS	0.0012267269908426	0.0284107919500777	0.0070778564206269	0.21875	HIST1H2BB | HIST1H2BE | HIST1H2BH | HIST1H2BI | HIST1H2BL | HIST1H2BM | HIST1H4C
3	CXCL12	MSig-C2CP	REACTOME_A_TETRASACCHARIDE_LINKER_SEQUENCE_IS_REQUIRED_FOR_GAG_SYNTHESIS	0.00130922507328929	0.0295130397877078	0.00606673407482305	0.25	BGN | DCN | GPC1 | GPC6 | SDC2 | VCAN
3	CXCL12	MSig-C2CP	ST_WNT_BETA_CATENIN_PATHWAY	0.00148650865943775	0.0329509419508702	0.0070778564206269	0.212121212121212	AKT2 | AXIN2 | DACT1 | DKK2 | LRP1 | NKD1 | SFRP1
3	CXCL12	MSig-C2CP	KEGG_REGULATION_OF_ACTIN_CYTOSKELETON	0.00156291396302718	0.034076648702068	0.0222446916076845	0.106280193236715	ARHGAP35 | DIAPH3 | EGFR | ENAH | FGF14 | FGF16 | IQGAP3 | ITGA10 | ITGA11 | ITGA3 | ITGA8 | ITGB4 | MYL9 | MYLK | NRAS | PAK3 | PDGFA | PDGFRA | PDGFRB | PIK3CG | PPP1CC | PTK2
3	CXCL12	MSig-C2CP	PID_PLK1_PATHWAY	0.00170750780825377	0.0366287965318955	0.00808897876643074	0.186046511627907	BUB1 | CDC14B | CDC25B | CDK1 | KIF20A | NDC80 | PRC1 | TPX2
3	CXCL12	MSig-C2CP	PID_FRA_PATHWAY	0.0017872301993424	0.0377304153194506	0.0070778564206269	0.205882352941176	CCNA2 | COL1A2 | DCN | ITGB4 | MGP | NOS3 | THBD
3	CXCL12	MSig-C2CP	REACTOME_MEIOTIC_SYNAPSIS	0.0022877056798891	0.0475413836601955	0.00910010111223458	0.163636363636364	HIST1H2BB | HIST1H2BE | HIST1H2BH | HIST1H2BI | HIST1H2BL | HIST1H2BM | HIST1H4C | LMNA | SYNE2
3	CXCL12	MSig-C2CP	SIG_PIP3_SIGNALING_IN_CARDIAC_MYOCTES	0.00241525130714382	0.0494197575154044	0.0101112234580384	0.151515151515152	AKT2 | CDKN1B | CYTH3 | EBP | ERBB4 | GAB1 | IRS1 | PAK3 | PTEN | PTK2
3	PRSS35	Qiagen	Cardiovascular Disease	3.74213214998768e-08	3.29307629198916e-06	0.0238450074515648	0.192771084337349	AEBP1 | ATP5A1 | COL1A1 | COL3A1 | CRYAB | DCN | DMD | ENAH | G0S2 | HMGCR | MAOA | NPR3 | POSTN | PTN | SFRP4 | THBS2
3	PRSS35	Qiagen	Extracellular Matrix & Adhesion Molecules	3.21307839122466e-08	3.29307629198916e-06	0.0178837555886736	0.272727272727273	ADAMTS1 | COL12A1 | COL14A1 | COL15A1 | COL6A1 | COL6A2 | ECM1 | ITGA8 | LAMA2 | THBS2 | TIMP3 | VCAN
3	PRSS35	Qiagen	Notch Signaling Targets	1.69245482166321e-06	9.92906828709082e-05	0.0208643815201192	0.166666666666667	ADAMTS1 | CCND2 | CX3CL1 | CXCL12 | FOXC1 | HEYL | ID4 | IGFBP3 | MSC | NOTCH3 | PBX1 | PDGFRA | PDGFRB | SOX9
3	PRSS35	Qiagen	Gap Junctions	2.46012427110483e-05	0.00108245467928613	0.0178837555886736	0.151898734177215	CDK1 | GJA4 | GJA5 | GUCY1A3 | GUCY1B3 | LPAR1 | NOV | NRAS | PDGFRA | PDGFRB | PLCB1 | PRKG1
3	PRSS35	Qiagen	Androgen Receptor Signaling Targets	0.00015110252474579	0.00371635068484569	0.0163934426229508	0.135802469135802	ACSL3 | ADAMTS1 | ENDOD1 | FKBP5 | GUCY1A3 | IGFBP5 | MAF | MME | PPAP2A | SNAI2 | TSC22D3
3	PRSS35	Qiagen	Macular Degeneration	0.00013490312071682	0.00371635068484569	0.0163934426229508	0.1375	CLU | COL14A1 | CRYAB | CXCL12 | ELN | FBLN5 | HMCN1 | SERPING1 | SPARC | TIMP3 | VLDLR
3	PRSS35	Qiagen	Polycomb & Trithorax Target Genes	0.00015110252474579	0.00371635068484569	0.0163934426229508	0.135802469135802	CCND2 | CDH11 | DKK2 | G0S2 | GATA6 | IRX3 | MEIS2 | NID2 | PDGFRA | TIMP3 | TNFRSF19
3	PRSS35	Qiagen	Wound Healing	0.00016892503112935	0.00371635068484569	0.0163934426229508	0.134146341463415	ACTA2 | ANGPT1 | COL14A1 | COL1A1 | COL1A2 | COL3A1 | COL4A3 | HGF | PDGFA | PLAT | PTEN
3	PRSS35	Qiagen	Cancer PathwayFinder	0.000479989006998784	0.00938645169242067	0.014903129657228	0.128205128205128	ANGPT1 | ATP5A1 | BCL2L11 | CCND2 | DSP | IGFBP3 | IGFBP5 | MKI67 | SNAI2 | TBX2
3	PRSS35	Qiagen	Epithelial to Mesenchymal Transition (EMT)	0.000650537147654524	0.0114494537987196	0.014903129657228	0.123456790123457	CAMK2N1 | COL1A2 | COL3A1 | DSP | PDGFRB | PTK2 | SNAI2 | SPARC | STEAP1 | VCAN
3	PRSS35	Qiagen	Prostate Cancer	0.000868251340750531	0.0138920214520085	0.014903129657228	0.119047619047619	CCND2 | ETV1 | GCA | GPX3 | HMGCR | IGFBP5 | MGMT | MKI67 | PTEN | TIMP3
3	PRSS35	Qiagen	Cancer Drug Targets	0.00252215959528708	0.0301923287951212	0.0134128166915052	0.111111111111111	AKT2 | AURKB | CDK1 | ERBB4 | MDM4 | NRAS | PDGFRA | PDGFRB | TOP2A
3	PRSS35	Qiagen	Cellular Senescence	0.00274475716319284	0.0301923287951212	0.0119225037257824	0.119402985074627	CDKN2C | COL1A1 | COL3A1 | IGFBP3 | IGFBP5 | PTEN | SPARC | TBX2
3	PRSS35	Qiagen	Endothelial Cell Biology	0.00274466078546566	0.0301923287951212	0.0134128166915052	0.109756097560976	AGT | ANGPT1 | CX3CL1 | EDNRA | PDGFRA | PF4 | PLAT | PTGIS | PTK2
3	PRSS35	Qiagen	Osteogenesis	0.00231420154555013	0.0301923287951212	0.0134128166915052	0.1125	BGN | CDH11 | COL14A1 | COL15A1 | COL1A1 | COL1A2 | COL3A1 | PDGFA | SOX9
3	PRSS35	Qiagen	Osteoporosis	0.00252215959528708	0.0301923287951212	0.0134128166915052	0.111111111111111	COL1A1 | COL1A2 | IGFBP2 | LRP1 | MAB21L2 | SFRP4 | SOST | SPARC | TNFRSF11B
3	PRSS35	Qiagen	Lymphoma	0.0029824039535903	0.0308766526959937	0.0134128166915052	0.108433734939759	CDKN2C | ID4 | LMO2 | MKI67 | MME | PTK2 | TIMP3 | TTC9 | VGLL4
3	PRSS35	Qiagen	EGF / PDGF Signaling Pathway	0.00323610226713107	0.0316418888341705	0.0134128166915052	0.107142857142857	AKT2 | COL1A1 | EPS8 | GAB1 | NRAS | PDGFA | PDGFRA | PLAT | PTEN
3	PRSS35	MSig-C2CP	NABA_CORE_MATRISOME	6.31780933370717e-24	8.40268641383054e-21	0.0774962742175857	0.19622641509434	ACAN | AEBP1 | ASPN | BGN | BMPER | COL12A1 | COL14A1 | COL15A1 | COL1A1 | COL1A2 | COL3A1 | COL4A3 | COL4A4 | COL4A5 | COL6A1 | COL6A2 | COL6A3 | CRISPLD1 | DCN | ECM1 | ECM2 | EDIL3 | ELN | FBLN1 | FBLN2 | FBLN5 | FGL2 | FMOD | HAPLN1 | HMCN1 | IGFBP2 | IGFBP3 | IGFBP5 | IGFBP6 | LAMA2 | LAMA5 | LUM | MATN2 | MFAP5 | MGP | MXRA5 | NID2 | NOV | PCOLCE | PCOLCE2 | POSTN | SLIT2 | SLIT3 | SPARC | …
3	PRSS35	MSig-C2CP	NABA_MATRISOME	5.2013711032007e-18	3.45891178362846e-15	0.135618479880775	0.0965005302226935	A2M | ACAN | ADAMTS1 | ADAMTS15 | ADAMTS18 | ADAMTS2 | ADAMTS3 | ADAMTS5 | ADAMTS9 | AEBP1 | AGT | ANGPT1 | ASPN | BGN | BMPER | C1QTNF1 | COL12A1 | COL14A1 | COL15A1 | COL1A1 | COL1A2 | COL3A1 | COL4A3 | COL4A4 | COL4A5 | COL6A1 | COL6A2 | COL6A3 | CRHBP | CRISPLD1 | CRLF1 | CSPG4 | CX3CL1 | CXCL12 | DCN | ECM1 | ECM2 | EDIL3 | ELN | FAM20A | FBLN1 | FBLN2 | FBLN5 | FGF14 | FGF16 | FGL2 | FMOD |…
3	PRSS35	MSig-C2CP	NABA_ECM_GLYCOPROTEINS	1.91417910189646e-13	8.48619401840766e-11	0.0476900149031297	0.171122994652406	AEBP1 | BMPER | CRISPLD1 | ECM1 | ECM2 | EDIL3 | ELN | FBLN1 | FBLN2 | FBLN5 | FGL2 | HMCN1 | IGFBP2 | IGFBP3 | IGFBP5 | IGFBP6 | LAMA2 | LAMA5 | MATN2 | MFAP5 | MGP | MXRA5 | NID2 | NOV | PCOLCE | PCOLCE2 | POSTN | SLIT2 | SLIT3 | SPARC | SPON2 | THBS2
3	PRSS35	MSig-C2CP	REACTOME_COLLAGEN_FORMATION	5.51344473955399e-11	1.8332203759017e-08	0.0238450074515648	0.290909090909091	ADAMTS2 | ADAMTS3 | COL12A1 | COL14A1 | COL15A1 | COL1A1 | COL1A2 | COL3A1 | COL4A3 | COL4A4 | COL4A5 | COL6A1 | COL6A2 | COL6A3 | PCOLCE | PCOLCE2
3	PRSS35	MSig-C2CP	PID_SYNDECAN_1_PATHWAY	3.26590010417135e-10	8.68729427709578e-08	0.0208643815201192	0.311111111111111	COL12A1 | COL14A1 | COL15A1 | COL1A1 | COL1A2 | COL3A1 | COL4A3 | COL4A4 | COL4A5 | COL6A1 | COL6A2 | COL6A3 | HGF | LAMA5
3	PRSS35	MSig-C2CP	PID_INTEGRIN1_PATHWAY	6.69048031006575e-10	1.48305646873124e-07	0.0238450074515648	0.25	COL1A1 | COL1A2 | COL3A1 | COL4A3 | COL4A4 | COL4A5 | COL6A1 | COL6A2 | COL6A3 | CSPG4 | ITGA10 | ITGA11 | ITGA8 | LAMA2 | LAMA5 | THBS2
3	PRSS35	MSig-C2CP	REACTOME_RNA_POL_I_PROMOTER_OPENING	2.48525871182096e-09	4.72199155245982e-07	0.0178837555886736	0.333333333333333	HIST1H2BB | HIST1H2BE | HIST1H2BF | HIST1H2BH | HIST1H2BI | HIST1H2BL | HIST1H2BM | HIST1H3B | HIST1H3D | HIST1H3G | HIST1H3I | HIST1H4C
3	PRSS35	MSig-C2CP	REACTOME_DEPOSITION_OF_NEW_CENPA_CONTAINING_NUCLEOSOMES_AT_THE_CENTROMERE	2.88287294508058e-09	4.79277627119646e-07	0.0193740685543964	0.295454545454545	CASC5 | CENPH | CENPI | HIST1H2BB | HIST1H2BE | HIST1H2BF | HIST1H2BH | HIST1H2BI | HIST1H2BL | HIST1H2BM | HIST1H4C | MIS18BP1 | SMARCA5
3	PRSS35	MSig-C2CP	REACTOME_EXTRACELLULAR_MATRIX_ORGANIZATION	4.3952303497705e-09	6.49517373910529e-07	0.0253353204172876	0.207317073170732	ADAMTS2 | ADAMTS3 | COL12A1 | COL14A1 | COL15A1 | COL1A1 | COL1A2 | COL3A1 | COL4A3 | COL4A4 | COL4A5 | COL6A1 | COL6A2 | COL6A3 | MMP16 | PCOLCE | PCOLCE2
3	PRSS35	MSig-C2CP	NABA_COLLAGENS	2.4154080921201e-08	3.21249276251974e-06	0.0178837555886736	0.27906976744186	COL12A1 | COL14A1 | COL15A1 | COL1A1 | COL1A2 | COL3A1 | COL4A3 | COL4A4 | COL4A5 | COL6A1 | COL6A2 | COL6A3
3	PRSS35	MSig-C2CP	REACTOME_SIGNALING_BY_PDGF	4.35491552581965e-08	5.2654887721274e-06	0.0283159463487332	0.161016949152542	AKT2 | CDK1 | COL1A1 | COL1A2 | COL3A1 | COL4A3 | COL4A4 | COL4A5 | COL6A1 | COL6A2 | COL6A3 | NRAS | PDE1A | PDGFA | PDGFRA | PDGFRB | PLAT | PTEN | THBS2
3	PRSS35	MSig-C2CP	REACTOME_RNA_POL_I_TRANSCRIPTION	1.10026610440449e-07	1.12762883245692e-05	0.0193740685543964	0.224137931034483	CBX3 | HIST1H2BB | HIST1H2BE | HIST1H2BF | HIST1H2BH | HIST1H2BI | HIST1H2BL | HIST1H2BM | HIST1H3B | HIST1H3D | HIST1H3G | HIST1H3I | HIST1H4C
3	PRSS35	MSig-C2CP	NABA_BASEMENT_MEMBRANES	1.10219359563459e-07	1.12762883245692e-05	0.0163934426229508	0.275	COL15A1 | COL4A3 | COL4A4 | COL4A5 | COL6A1 | COL6A2 | COL6A3 | HMCN1 | LAMA2 | LAMA5 | NID2
3	PRSS35	MSig-C2CP	KEGG_ECM_RECEPTOR_INTERACTION	1.46503056991384e-07	1.29899377199027e-05	0.022354694485842	0.1875	COL1A1 | COL1A2 | COL3A1 | COL4A4 | COL6A1 | COL6A2 | COL6A3 | ITGA10 | ITGA11 | ITGA8 | LAMA2 | LAMA5 | SDC2 | SV2A | THBS2
3	PRSS35	MSig-C2CP	REACTOME_CHONDROITIN_SULFATE_BIOSYNTHESIS	1.4596550096766e-07	1.29899377199027e-05	0.0119225037257824	0.421052631578947	BGN | CHST3 | CHST7 | CHSY1 | CHSY3 | CSPG4 | DCN | VCAN
3	PRSS35	MSig-C2CP	PID_AVB3_INTEGRIN_PATHWAY	3.39160057155705e-07	2.81926797510679e-05	0.0208643815201192	0.189189189189189	COL12A1 | COL14A1 | COL15A1 | COL1A1 | COL1A2 | COL3A1 | COL4A3 | COL4A4 | COL4A5 | COL6A1 | COL6A2 | COL6A3 | EDIL3 | PTK2
3	PRSS35	MSig-C2CP	REACTOME_NCAM_SIGNALING_FOR_NEURITE_OUT_GROWTH	3.75345212429176e-07	2.93652430900473e-05	0.0193740685543964	0.203125	CDK1 | COL1A1 | COL1A2 | COL3A1 | COL4A3 | COL4A4 | COL4A5 | COL6A1 | COL6A2 | COL6A3 | NRAS | PTK2 | SPTBN1
3	PRSS35	MSig-C2CP	REACTOME_AMYLOIDS	4.6463935574763e-07	3.43316857302416e-05	0.0178837555886736	0.218181818181818	HIST1H2BB | HIST1H2BE | HIST1H2BF | HIST1H2BH | HIST1H2BI | HIST1H2BL | HIST1H2BM | HIST1H3B | HIST1H3D | HIST1H3G | HIST1H3I | HIST1H4C
3	PRSS35	MSig-C2CP	REACTOME_CHONDROITIN_SULFATE_DERMATAN_SULFATE_METABOLISM	5.22216014142902e-07	3.65551209900032e-05	0.0163934426229508	0.239130434782609	BGN | CHST3 | CHST7 | CHSY1 | CHSY3 | CSPG4 | DCN | GPC6 | SDC2 | UST | VCAN
3	PRSS35	MSig-C2CP	REACTOME_CHROMOSOME_MAINTENANCE	5.51081999093329e-07	3.66469529397064e-05	0.0238450074515648	0.16	CASC5 | CENPH | CENPI | HIST1H2BB | HIST1H2BE | HIST1H2BF | HIST1H2BH | HIST1H2BI | HIST1H2BL | HIST1H2BM | HIST1H4C | MIS18BP1 | POLE2 | SMARCA5 | SMC1A | SYNE2
3	PRSS35	MSig-C2CP	KEGG_FOCAL_ADHESION	6.17932253079292e-07	3.91357093616885e-05	0.0342771982116244	0.117948717948718	AKT2 | CCND2 | COL1A1 | COL1A2 | COL3A1 | COL4A4 | COL6A1 | COL6A2 | COL6A3 | HGF | ITGA10 | ITGA11 | ITGA8 | LAMA2 | LAMA5 | PAK3 | PDGFA | PDGFRA | PDGFRB | PPP1R12A | PTEN | PTK2 | THBS2
3	PRSS35	MSig-C2CP	KEGG_SYSTEMIC_LUPUS_ERYTHEMATOSUS	8.38416303916796e-07	4.94651616652399e-05	0.022354694485842	0.164835164835165	H2AFY2 | HIST1H2BB | HIST1H2BE | HIST1H2BF | HIST1H2BH | HIST1H2BI | HIST1H2BL | HIST1H2BM | HIST1H3B | HIST1H3D | HIST1H3G | HIST1H3I | HIST1H4C | HLA-DPB1 | SSB
3	PRSS35	MSig-C2CP	REACTOME_MEIOTIC_RECOMBINATION	8.55412570150765e-07	4.94651616652399e-05	0.0178837555886736	0.206896551724138	HIST1H2BB | HIST1H2BE | HIST1H2BF | HIST1H2BH | HIST1H2BI | HIST1H2BL | HIST1H2BM | HIST1H3B | HIST1H3D | HIST1H3G | HIST1H3I | HIST1H4C
3	PRSS35	MSig-C2CP	REACTOME_GLYCOSAMINOGLYCAN_METABOLISM	1.23526093246246e-06	6.84540433406279e-05	0.0238450074515648	0.150943396226415	ACAN | BGN | CHST3 | CHST7 | CHSY1 | CHSY3 | CSPG4 | DCN | FMOD | GPC6 | HAS2 | LUM | LYVE1 | SDC2 | UST | VCAN
3	PRSS35	MSig-C2CP	REACTOME_MEIOSIS	2.26449830335147e-06	0.000120471309738298	0.0208643815201192	0.162790697674419	HIST1H2BB | HIST1H2BE | HIST1H2BF | HIST1H2BH | HIST1H2BI | HIST1H2BL | HIST1H2BM | HIST1H3B | HIST1H3D | HIST1H3G | HIST1H3I | HIST1H4C | SMC1A | SYNE2
3	PRSS35	MSig-C2CP	REACTOME_RNA_POL_I_RNA_POL_III_AND_MITOCHONDRIAL_TRANSCRIPTION	3.4471306399475e-06	0.000176333990428084	0.0208643815201192	0.157303370786517	CBX3 | HIST1H2BB | HIST1H2BE | HIST1H2BF | HIST1H2BH | HIST1H2BI | HIST1H2BL | HIST1H2BM | HIST1H3B | HIST1H3D | HIST1H3G | HIST1H3I | HIST1H4C | SSB
3	PRSS35	MSig-C2CP	REACTOME_AXON_GUIDANCE	5.04717455586762e-06	0.00024862007997422	0.0357675111773472	0.101694915254237	ANK3 | CDK1 | COL1A1 | COL1A2 | COL3A1 | COL4A3 | COL4A4 | COL4A5 | COL6A1 | COL6A2 | COL6A3 | DLG3 | ENAH | KIF4A | NEO1 | NRAS | PTK2 | SCN5A | SEMA5A | SLIT2 | SLIT3 | SPTBN1 | TRPC4 | UNC5B
3	PRSS35	MSig-C2CP	REACTOME_HEMOSTASIS	5.52755678209987e-06	0.000262558947149744	0.0521609538002981	0.0821596244131455	A2M | AKT2 | ANGPT1 | CLU | COL1A1 | COL1A2 | GATA6 | GNA14 | GNG2 | GUCY1A3 | GUCY1B3 | HGF | HIST1H3B | HIST1H3D | HIST1H3G | HIST1H3I | KIF11 | KIF15 | KIF20A | KIF26A | KIF4A | MRVI1 | NRAS | PDE1A | PDE2A | PDGFA | PF4 | PLAT | PRKG1 | PROS1 | PTK2 | SERPING1 | SLC7A8 | SLC8A1 | SPARC
3	PRSS35	MSig-C2CP	REACTOME_NCAM1_INTERACTIONS	7.85687514007816e-06	0.000360332549527722	0.0134128166915052	0.230769230769231	COL1A1 | COL1A2 | COL3A1 | COL4A3 | COL4A4 | COL4A5 | COL6A1 | COL6A2 | COL6A3
3	PRSS35	MSig-C2CP	REACTOME_PACKAGING_OF_TELOMERE_ENDS	1.34014246619414e-05	0.000594129826679402	0.0119225037257824	0.25	HIST1H2BB | HIST1H2BE | HIST1H2BF | HIST1H2BH | HIST1H2BI | HIST1H2BL | HIST1H2BM | HIST1H4C
3	PRSS35	MSig-C2CP	PID_PLK1_PATHWAY	1.83781892215813e-05	0.000788483602087196	0.0134128166915052	0.209302325581395	BUB1 | CDC14B | CDK1 | CENPE | KIF20A | NDC80 | PPP1R12A | PRC1 | TPX2
3	PRSS35	MSig-C2CP	REACTOME_MEIOTIC_SYNAPSIS	2.34759654292395e-05	0.000975719813152769	0.014903129657228	0.181818181818182	HIST1H2BB | HIST1H2BE | HIST1H2BF | HIST1H2BH | HIST1H2BI | HIST1H2BL | HIST1H2BM | HIST1H4C | SMC1A | SYNE2
3	PRSS35	MSig-C2CP	NABA_PROTEOGLYCANS	2.72515130371865e-05	0.00109831855574115	0.0119225037257824	0.228571428571429	ACAN | ASPN | BGN | DCN | FMOD | HAPLN1 | LUM | VCAN
3	PRSS35	MSig-C2CP	KEGG_GLYCOSAMINOGLYCAN_BIOSYNTHESIS_CHONDROITIN_SULFATE	7.34431155308777e-05	0.00287292187223727	0.00894187779433681	0.285714285714286	CHST3 | CHST7 | CHSY1 | CHSY3 | UST | XYLT1
3	PRSS35	MSig-C2CP	REACTOME_INTEGRIN_CELL_SURFACE_INTERACTIONS	8.40011562426032e-05	0.00319204393721892	0.0163934426229508	0.144736842105263	COL1A1 | COL1A2 | COL4A3 | COL4A4 | COL4A5 | ITGA10 | ITGA11 | ITGA8 | LAMA2 | LAMA5 | PTK2
3	PRSS35	MSig-C2CP	REACTOME_DEVELOPMENTAL_BIOLOGY	0.000102541961299812	0.00378835579246528	0.0432190760059613	0.0773333333333333	AKT2 | ANK3 | CDK1 | COL1A1 | COL1A2 | COL3A1 | COL4A3 | COL4A4 | COL4A5 | COL6A1 | COL6A2 | COL6A3 | DLG3 | EBF1 | ENAH | KIF4A | MEF2C | NEO1 | NRAS | PPARG | PTK2 | SCN5A | SEMA5A | SLIT2 | SLIT3 | SMARCD3 | SPTBN1 | TRPC4 | UNC5B
3	PRSS35	MSig-C2CP	REACTOME_TRANSCRIPTION	0.00011637852511062	0.00418333617289527	0.0253353204172876	0.101796407185629	CBX3 | HIST1H2BB | HIST1H2BE | HIST1H2BF | HIST1H2BH | HIST1H2BI | HIST1H2BL | HIST1H2BM | HIST1H3B | HIST1H3D | HIST1H3G | HIST1H3I | HIST1H4C | POLR2G | SRSF6 | SSB | SSRP1
3	PRSS35	MSig-C2CP	REACTOME_CELL_CYCLE	0.000160971412202502	0.00552243457524483	0.0417287630402385	0.0765027322404372	AURKB | BUB1 | CASC5 | CCNB2 | CCND2 | CDK1 | CDKN2C | CENPH | CENPI | HIST1H2BB | HIST1H2BE | HIST1H2BF | HIST1H2BH | HIST1H2BI | HIST1H2BL | HIST1H2BM | HIST1H4C | KIF20A | MIS18BP1 | MYBL2 | NDC80 | POLE2 | RRM2 | SEH1L | SMARCA5 | SMC1A | SPC25 | SYNE2
3	PRSS35	MSig-C2CP	REACTOME_A_TETRASACCHARIDE_LINKER_SEQUENCE_IS_REQUIRED_FOR_GAG_SYNTHESIS	0.0001660882579021	0.00552243457524483	0.00894187779433681	0.25	BGN | CSPG4 | DCN | GPC6 | SDC2 | VCAN
3	PRSS35	MSig-C2CP	REACTOME_NITRIC_OXIDE_STIMULATES_GUANYLATE_CYCLASE	0.0001660882579021	0.00552243457524483	0.00894187779433681	0.25	GUCY1A3 | GUCY1B3 | MRVI1 | PDE1A | PDE2A | PRKG1
3	PRSS35	MSig-C2CP	KEGG_GAP_JUNCTION	0.000233457612376917	0.00757313718198291	0.0163934426229508	0.129411764705882	CDK1 | GUCY1A3 | GUCY1B3 | HTR2B | LPAR1 | NRAS | PDGFA | PDGFRA | PDGFRB | PLCB1 | PRKG1
3	PRSS35	MSig-C2CP	REACTOME_TELOMERE_MAINTENANCE	0.00024494707833612	0.00775665748064379	0.0134128166915052	0.152542372881356	HIST1H2BB | HIST1H2BE | HIST1H2BF | HIST1H2BH | HIST1H2BI | HIST1H2BL | HIST1H2BM | HIST1H4C | POLE2
3	PRSS35	MSig-C2CP	BIOCARTA_AMI_PATHWAY	0.000593775487112267	0.018365613903705	0.00745156482861401	0.25	COL4A3 | COL4A4 | COL4A5 | PLAT | PROS1
3	PRSS35	MSig-C2CP	REACTOME_CS_DS_DEGRADATION	0.000658598926421788	0.0199076493668404	0.00596125186289121	0.333333333333333	BGN | CSPG4 | DCN | VCAN
3	PRSS35	MSig-C2CP	PID_INTEGRIN3_PATHWAY	0.000799854729053464	0.0232037450727182	0.0104321907600596	0.162790697674419	COL1A1 | COL1A2 | COL4A3 | COL4A4 | COL4A5 | EDIL3 | PDGFRB
3	PRSS35	MSig-C2CP	PID_AP1_PATHWAY	0.000802535543868448	0.0232037450727182	0.0134128166915052	0.130434782608696	AGT | BCL2L11 | CDK1 | COL1A2 | ETS1 | JUNB | MAF | PENK | PTEN
3	PRSS35	MSig-C2CP	BIOCARTA_ACE2_PATHWAY	0.000924283353191753	0.0256103512446882	0.00596125186289121	0.307692307692308	AGT | COL4A3 | COL4A4 | COL4A5
3	PRSS35	MSig-C2CP	REACTOME_APOPTOSIS_INDUCED_DNA_FRAGMENTATION	0.000924283353191753	0.0256103512446882	0.00596125186289121	0.307692307692308	HIST1H1B | HIST1H1C | HIST1H1E | HMGB2
3	PRSS35	MSig-C2CP	KEGG_MELANOMA	0.000989486274999221	0.0268574846071217	0.0134128166915052	0.126760563380282	AKT2 | FGF14 | FGF16 | HGF | NRAS | PDGFA | PDGFRA | PDGFRB | PTEN
3	PRSS35	MSig-C2CP	ST_WNT_BETA_CATENIN_PATHWAY	0.0010370326571382	0.0275850686798762	0.00894187779433681	0.181818181818182	AKT2 | AXIN2 | DACT1 | DKK2 | LRP1 | NKD1
3	PRSS35	MSig-C2CP	BIOCARTA_INTRINSIC_PATHWAY	0.00117826194276968	0.0301363150746861	0.00745156482861401	0.217391304347826	COL4A3 | COL4A4 | COL4A5 | PROS1 | SERPING1
3	PRSS35	MSig-C2CP	REACTOME_KINESINS	0.00117826194276968	0.0301363150746861	0.00745156482861401	0.217391304347826	KIF11 | KIF15 | KIF20A | KIF26A | KIF4A
3	PRSS35	MSig-C2CP	BIOCARTA_PLATELETAPP_PATHWAY	0.00125728136110161	0.0315506454767009	0.00596125186289121	0.285714285714286	COL4A3 | COL4A4 | COL4A5 | PLAT
3	PRSS35	MSig-C2CP	REACTOME_METABOLISM_OF_CARBOHYDRATES	0.00145525445438295	0.0358423782283207	0.0268256333830104	0.079646017699115	ACAN | BGN | CHST3 | CHST7 | CHSY1 | CHSY3 | CSPG4 | DCN | FMOD | GPC6 | HAS2 | LUM | LYVE1 | PCK2 | SDC2 | SEH1L | UST | VCAN
3	PRSS35	MSig-C2CP	REACTOME_REGULATION_OF_INSULIN_LIKE_GROWTH_FACTOR_IGF_ACTIVITY_BY_INSULIN_LIKE_GROWTH_FACTOR_BINDING_PROTEINS_IGFBPS	0.00166589071188042	0.040284266305472	0.00596125186289121	0.266666666666667	IGFBP2 | IGFBP3 | IGFBP5 | IGFBP6
3	PRSS35	MSig-C2CP	REACTOME_NETRIN1_SIGNALING	0.00192653965355069	0.045755316771829	0.00894187779433681	0.162162162162162	NEO1 | PTK2 | SLIT2 | SLIT3 | TRPC4 | UNC5B
3	PRSS35	MSig-C2CP	REACTOME_MITOTIC_PROMETAPHASE	0.00212010270880203	0.0494690632053807	0.0134128166915052	0.113924050632911	AURKB | BUB1 | CASC5 | CENPH | CENPI | NDC80 | SEH1L | SMC1A | SPC25
3	HIST1H1B	Qiagen	Cardiovascular Disease	1.36896731974723e-08	2.40938248275513e-06	0.0208791208791209	0.228915662650602	AEBP1 | ATP5A1 | COL1A1 | COL3A1 | CRYAB | DCN | DMD | ENAH | G0S2 | HMGCR | KLHL3 | MAOA | NFIA | NPR3 | POSTN | PTN | RARRES1 | SFRP4 | THBS2
3	HIST1H1B	Qiagen	Extracellular Matrix & Adhesion Molecules	1.0646265958602e-07	9.36871404356976e-06	0.0142857142857143	0.295454545454545	ADAMTS1 | COL12A1 | COL14A1 | COL15A1 | COL6A1 | COL6A2 | ECM1 | ITGA3 | ITGA8 | LAMA2 | THBS2 | TIMP3 | VCAN
3	HIST1H1B	Qiagen	Cell Cycle	3.64629396756784e-07	2.1391591276398e-05	0.0186813186813187	0.207317073170732	AURKB | BIRC5 | CCNA2 | CCNB1 | CCNB2 | CCND2 | CDC20 | CDK1 | CDK2 | CDKN3 | GTSE1 | KNTC1 | MAD2L1 | MCM2 | MCM5 | MKI67 | SKP2
3	HIST1H1B	Qiagen	Notch Signaling Targets	2.62868876927932e-06	0.00011566230584829	0.0175824175824176	0.19047619047619	ADAMTS1 | CCND2 | CX3CL1 | CXCL12 | FOXC1 | HEYL | ID4 | IGFBP3 | IL33 | MSC | NOTCH3 | PBX1 | PDGFRA | PDGFRB | S1PR3 | SOX9
3	HIST1H1B	Qiagen	Wound Healing	9.02360514302731e-06	0.000317630901034561	0.0164835164835165	0.182926829268293	ACTA2 | ANGPT1 | COL14A1 | COL1A1 | COL1A2 | COL3A1 | COL4A3 | COL5A3 | EGFR | HGF | ITGA3 | PDGFA | PLAT | PTEN | TAGLN
3	HIST1H1B	Qiagen	MYC Targets	1.9182529227035e-05	0.000562687523993026	0.0153846153846154	0.181818181818182	CBX3 | CCNB1 | CCND2 | DKC1 | EXOSC8 | HNRNPA1 | MAT2A | MTHFD1 | NME1 | PAICS | POLD2 | PTEN | TYMS | UBE2C
3	HIST1H1B	Qiagen	Macular Degeneration	3.00539802946017e-05	0.000755642933121415	0.0153846153846154	0.175	CFI | CLU | COL14A1 | CRYAB | CXCL12 | ELN | FBLN5 | HMCN1 | NOS3 | SERPING1 | SPARC | THY1 | TIMP3 | VLDLR
3	HIST1H1B	Qiagen	Cancer PathwayFinder	9.68175975117738e-05	0.00212998714525902	0.0142857142857143	0.166666666666667	ANGPT1 | ATP5A1 | CCND2 | CDC20 | DKC1 | DSP | IGFBP3 | IGFBP5 | MCM2 | MKI67 | SKP2 | SNAI2 | TBX2
3	HIST1H1B	Qiagen	Cancer Drug Targets	0.00014397417525096	0.00281549498268543	0.0142857142857143	0.160493827160494	AKT2 | AURKB | BIRC5 | CDK1 | CDK2 | EGFR | ERBB4 | MDM4 | NRAS | PDGFRA | PDGFRB | PLK4 | TOP2A
3	HIST1H1B	Qiagen	MAP Kinase Signaling Pathway	0.000163561243765911	0.00287867789028003	0.0142857142857143	0.158536585365854	CCNA2 | CCNB1 | CCNB2 | CCND2 | CDK2 | CDKN2C | COL1A1 | EGFR | EGR1 | ETS1 | MAPKAPK3 | MEF2C | NRAS
3	HIST1H1B	Qiagen	Cellular Senescence	0.000375722430174128	0.00601155888278605	0.0120879120879121	0.164179104477612	CCNA2 | CCNB1 | CDKN2C | COL1A1 | COL3A1 | EGR1 | IGFBP3 | IGFBP5 | PTEN | SPARC | TBX2
3	HIST1H1B	Qiagen	Gap Junctions	0.000433885478014865	0.00636365367755135	0.0131868131868132	0.151898734177215	ADCY3 | CDK1 | EGFR | GJA5 | GUCY1A3 | GUCY1B3 | HTR2A | LPAR1 | NOV | NRAS | PDGFRA | PDGFRB
3	HIST1H1B	Qiagen	Androgen Receptor Signaling Targets	0.000547995634162367	0.00642981544083843	0.0131868131868132	0.148148148148148	ADAMTS1 | DHCR24 | ENDOD1 | FKBP5 | GUCY1A3 | IGFBP5 | MAF | MME | PPAP2A | SNAI2 | TSC22D3 | VAPA
3	HIST1H1B	Qiagen	Epithelial to Mesenchymal Transition (EMT)	0.000547995634162367	0.00642981544083843	0.0131868131868132	0.148148148148148	CAMK2N1 | COL1A2 | COL3A1 | DSP | EGFR | IGFBP4 | KRT19 | PDGFRB | SNAI2 | SPARC | STEAP1 | VCAN
3	HIST1H1B	Qiagen	Osteoporosis	0.000547995634162367	0.00642981544083843	0.0131868131868132	0.148148148148148	COL1A1 | COL1A2 | CRTAP | IGFBP2 | LRP1 | MAB21L2 | NOS3 | SFRP1 | SFRP4 | SOST | SPARC | TNFRSF11B
3	HIST1H1B	Qiagen	Prostate Cancer	0.000765761719832446	0.0084233789181569	0.0131868131868132	0.142857142857143	CCND2 | EGFR | ETV1 | GCA | GPX3 | HMGCR | IGFBP5 | MGMT | MKI67 | PTEN | SFRP1 | TIMP3
3	HIST1H1B	Qiagen	Nephrotoxicity	0.0013962090331816	0.014454869990586	0.0120879120879121	0.141025641025641	A2M | AASS | ALDH1A1 | CLU | GHR | GPNMB | IDH1 | IGFBP3 | MGP | RGN | SOD3
3	HIST1H1B	Qiagen	Fibrosis	0.00158395742212702	0.0154875836830198	0.00879120879120879	0.173913043478261	AGT | COL1A2 | COL3A1 | DCN | HGF | ITGA3 | LTBP1 | PDGFA
3	HIST1H1B	Qiagen	Osteogenesis	0.0017214605067885	0.0159461604839356	0.0120879120879121	0.1375	BGN | CDH11 | COL14A1 | COL15A1 | COL1A1 | COL1A2 | COL3A1 | EGFR | ITGA3 | PDGFA | SOX9
3	HIST1H1B	Qiagen	Amino Acid Metabolism II	0.00232292464891654	0.0204417369104656	0.0120879120879121	0.132530120481928	AASS | ACAT2 | ADH5 | ADSL | GLDC | HIBCH | HNMT | MAOA | PHGDH | PSAT1 | SHMT2
3	HIST1H1B	Qiagen	EGF / PDGF Signaling Pathway	0.00255756563823059	0.0214348358251706	0.0120879120879121	0.130952380952381	AKT2 | ATF1 | COL1A1 | EGFR | EGR1 | EPS8 | NRAS | PDGFA | PDGFRA | PLAT | PTEN
3	HIST1H1B	Qiagen	Nitric Oxide Signaling Pathway	0.00504243128881337	0.040339450310507	0.010989010989011	0.126582278481013	CYGB | EGFR | FOXM1 | GPX3 | NOS3 | NUDT1 | PPP3CA | SCARA3 | SEPP1 | SOD3
3	HIST1H1B	Qiagen	Polycomb & Trithorax Target Genes	0.00602544632802238	0.0461077632057365	0.010989010989011	0.123456790123457	CCND2 | CDH11 | DKK2 | G0S2 | GATA6 | MEIS2 | NID2 | PDGFRA | THBD | TIMP3
3	HIST1H1B	Qiagen	Liver Cancer	0.00660855672464526	0.0465242393415026	0.00769230769230769	0.152173913043478	BIRC5 | CCND2 | HGF | IRS1 | PDGFRA | PTEN | SMAD7
3	HIST1H1B	Qiagen	p53 Signaling Pathway	0.00656981033439488	0.0465242393415026	0.010989010989011	0.121951219512195	BIRC5 | CCNB1 | CDK1 | EGFR | EGR1 | MDM4 | PRC1 | PTEN | PTTG1 | XRCC5
3	HIST1H1B	Qiagen	Lymphoma	0.00715157549678917	0.0484106649013421	0.010989010989011	0.120481927710843	BIRC5 | CDKN2C | ID4 | LMO2 | MKI67 | MME | PAG1 | TIMP3 | TTC9 | VGLL4
3	HIST1H1B	MSig-C2CP	REACTOME_CELL_CYCLE	1.29965568184491e-24	1.72854205685373e-21	0.0791208791208791	0.19672131147541	AURKB | BIRC5 | BUB1 | BUB1B | CASC5 | CCNA2 | CCNB1 | CCNB2 | CCND2 | CDC20 | CDC25B | CDCA8 | CDK1 | CDK2 | CDKN2C | CENPA | CENPH | CENPI | CENPK | CEP57 | DKC1 | FBXO5 | GINS1 | GINS2 | HIST1H2AE | HIST1H2BB | HIST1H2BE | HIST1H2BF | HIST1H2BH | HIST1H2BI | HIST1H2BL | HIST1H2BM | HIST1H4C | HIST1H4D | HIST1H4F | KIF18A | KIF20A | KIF23 | KIF2C | KNTC1 | LMNA | MAD2L1 | MCM10 | MCM2 | MCM5 | …
3	HIST1H1B	MSig-C2CP	NABA_CORE_MATRISOME	1.87167891341641e-19	1.24466647742192e-16	0.0593406593406593	0.20377358490566	ACAN | AEBP1 | ASPN | BGN | BMPER | COL12A1 | COL14A1 | COL15A1 | COL1A1 | COL1A2 | COL3A1 | COL4A3 | COL4A4 | COL4A5 | COL5A3 | COL6A1 | COL6A2 | COL6A3 | CRISPLD1 | DCN | ECM1 | ECM2 | EDIL3 | ELN | FBLN1 | FBLN2 | FBLN5 | FGL2 | FMOD | HAPLN1 | HMCN1 | IGFBP2 | IGFBP3 | IGFBP4 | IGFBP5 | IGFBP6 | LAMA2 | LAMA5 | LTBP1 | LUM | MATN2 | MFAP5 | MGP | NID2 | NOV | PCOLCE | PCOLCE2 | POSTN | SLIT2 …
3	HIST1H1B	MSig-C2CP	REACTOME_CELL_CYCLE_MITOTIC	7.71366994806236e-19	3.41972701030765e-16	0.0615384615384615	0.191780821917808	AURKB | BIRC5 | BUB1 | BUB1B | CASC5 | CCNA2 | CCNB1 | CCNB2 | CCND2 | CDC20 | CDC25B | CDCA8 | CDK1 | CDK2 | CDKN2C | CENPA | CENPH | CENPI | CENPK | CEP57 | FBXO5 | GINS1 | GINS2 | KIF18A | KIF20A | KIF23 | KIF2C | KNTC1 | MAD2L1 | MCM10 | MCM2 | MCM5 | MCM7 | MYBL2 | NDC80 | NEK2 | NUF2 | NUP85 | PLK4 | POLD2 | POLE2 | PPP1CC | PPP2R5A | PPP2R5C | PSMA2 | PTTG1 | RPA1 | RRM2 | SEH1L | SKP2 | S…
3	HIST1H1B	MSig-C2CP	REACTOME_DNA_REPLICATION	4.69483600010668e-17	1.56103297003547e-14	0.0450549450549451	0.230337078651685	AURKB | BIRC5 | BUB1 | BUB1B | CASC5 | CCNA2 | CDC20 | CDCA8 | CDK2 | CENPA | CENPH | CENPI | CENPK | FBXO5 | GINS1 | GINS2 | KIF18A | KIF20A | KIF23 | KIF2C | KNTC1 | MAD2L1 | MCM10 | MCM2 | MCM5 | MCM7 | NDC80 | NUF2 | NUP85 | POLD2 | POLE2 | PPP1CC | PPP2R5A | PPP2R5C | PSMA2 | RPA1 | SEH1L | SMC1A | SPC25 | ZWILCH | ZWINT
3	HIST1H1B	MSig-C2CP	REACTOME_MITOTIC_M_M_G1_PHASES	9.08940177093996e-16	2.41778087107003e-13	0.0406593406593407	0.234177215189873	AURKB | BIRC5 | BUB1 | BUB1B | CASC5 | CDC20 | CDCA8 | CDK2 | CENPA | CENPH | CENPI | CENPK | FBXO5 | KIF18A | KIF20A | KIF23 | KIF2C | KNTC1 | MAD2L1 | MCM10 | MCM2 | MCM5 | MCM7 | NDC80 | NUF2 | NUP85 | POLE2 | PPP1CC | PPP2R5A | PPP2R5C | PSMA2 | RPA1 | SEH1L | SMC1A | SPC25 | ZWILCH | ZWINT
3	HIST1H1B	MSig-C2CP	REACTOME_MITOTIC_PROMETAPHASE	2.58423247734555e-15	5.7283819914493e-13	0.0285714285714286	0.329113924050633	AURKB | BIRC5 | BUB1 | BUB1B | CASC5 | CDC20 | CDCA8 | CENPA | CENPH | CENPI | CENPK | KIF18A | KIF2C | KNTC1 | MAD2L1 | NDC80 | NUF2 | NUP85 | PPP1CC | PPP2R5A | PPP2R5C | SEH1L | SMC1A | SPC25 | ZWILCH | ZWINT
3	HIST1H1B	MSig-C2CP	REACTOME_RNA_POL_I_PROMOTER_OPENING	1.62113120627182e-13	2.6951306304269e-11	0.0186813186813187	0.472222222222222	HIST1H2AE | HIST1H2BB | HIST1H2BE | HIST1H2BF | HIST1H2BH | HIST1H2BI | HIST1H2BL | HIST1H2BM | HIST1H3B | HIST1H3C | HIST1H3D | HIST1H3F | HIST1H3G | HIST1H3I | HIST1H4C | HIST1H4D | HIST1H4F
3	HIST1H1B	MSig-C2CP	REACTOME_MEIOTIC_RECOMBINATION	1.43155925421349e-13	2.6951306304269e-11	0.0230769230769231	0.362068965517241	BLM | CDK2 | HIST1H2AE | HIST1H2BB | HIST1H2BE | HIST1H2BF | HIST1H2BH | HIST1H2BI | HIST1H2BL | HIST1H2BM | HIST1H3B | HIST1H3C | HIST1H3D | HIST1H3F | HIST1H3G | HIST1H3I | HIST1H4C | HIST1H4D | HIST1H4F | MND1 | RPA1
3	HIST1H1B	MSig-C2CP	REACTOME_DEPOSITION_OF_NEW_CENPA_CONTAINING_NUCLEOSOMES_AT_THE_CENTROMERE	6.72503811112587e-13	9.93811187533045e-11	0.0197802197802198	0.409090909090909	CASC5 | CENPA | CENPH | CENPI | CENPK | HIST1H2AE | HIST1H2BB | HIST1H2BE | HIST1H2BF | HIST1H2BH | HIST1H2BI | HIST1H2BL | HIST1H2BM | HIST1H4C | HIST1H4D | HIST1H4F | MIS18BP1 | OIP5
3	HIST1H1B	MSig-C2CP	REACTOME_MEIOSIS	1.79145724209179e-12	2.38263813198209e-10	0.0263736263736264	0.27906976744186	BLM | CDK2 | HIST1H2AE | HIST1H2BB | HIST1H2BE | HIST1H2BF | HIST1H2BH | HIST1H2BI | HIST1H2BL | HIST1H2BM | HIST1H3B | HIST1H3C | HIST1H3D | HIST1H3F | HIST1H3G | HIST1H3I | HIST1H4C | HIST1H4D | HIST1H4F | LMNA | MND1 | RPA1 | SMC1A | SYNE2
3	HIST1H1B	MSig-C2CP	REACTOME_COLLAGEN_FORMATION	5.51210020692965e-12	6.10924439601369e-10	0.0208791208791209	0.345454545454545	ADAMTS2 | ADAMTS3 | COL12A1 | COL14A1 | COL15A1 | COL1A1 | COL1A2 | COL3A1 | COL4A3 | COL4A4 | COL4A5 | COL5A3 | COL6A1 | COL6A2 | COL6A3 | CRTAP | PCOLCE | PCOLCE2 | PPIB
3	HIST1H1B	MSig-C2CP	NABA_MATRISOME	5.11423029678423e-12	6.10924439601369e-10	0.105494505494505	0.101802757158006	A2M | ACAN | ADAMTS1 | ADAMTS15 | ADAMTS18 | ADAMTS2 | ADAMTS3 | ADAMTS5 | ADAMTS9 | AEBP1 | AGT | ANGPT1 | ANGPTL1 | ASPN | BGN | BMPER | C1QTNF1 | COL12A1 | COL14A1 | COL15A1 | COL1A1 | COL1A2 | COL3A1 | COL4A3 | COL4A4 | COL4A5 | COL5A3 | COL6A1 | COL6A2 | COL6A3 | CRHBP | CRISPLD1 | CRLF1 | CSPG4 | CX3CL1 | CXCL12 | DCN | ECM1 | ECM2 | EDIL3 | ELN | FBLN1 | FBLN2 | FBLN5 | FGF14 | FGF16 | FGL…
3	HIST1H1B	MSig-C2CP	REACTOME_CHROMOSOME_MAINTENANCE	9.0684970884674e-12	9.27777009820126e-10	0.0274725274725275	0.25	CASC5 | CENPA | CENPH | CENPI | CENPK | DKC1 | HIST1H2AE | HIST1H2BB | HIST1H2BE | HIST1H2BF | HIST1H2BH | HIST1H2BI | HIST1H2BL | HIST1H2BM | HIST1H4C | HIST1H4D | HIST1H4F | LMNA | MIS18BP1 | OIP5 | POLD2 | POLE2 | RPA1 | SMC1A | SYNE2
3	HIST1H1B	MSig-C2CP	NABA_ECM_GLYCOPROTEINS	1.25205638253768e-10	1.18945356341079e-08	0.0362637362637363	0.176470588235294	AEBP1 | BMPER | CRISPLD1 | ECM1 | ECM2 | EDIL3 | ELN | FBLN1 | FBLN2 | FBLN5 | FGL2 | HMCN1 | IGFBP2 | IGFBP3 | IGFBP4 | IGFBP5 | IGFBP6 | LAMA2 | LAMA5 | LTBP1 | MATN2 | MFAP5 | MGP | NID2 | NOV | PCOLCE | PCOLCE2 | POSTN | SLIT2 | SLIT3 | SPARC | SPON2 | THBS2
3	HIST1H1B	MSig-C2CP	REACTOME_RNA_POL_I_TRANSCRIPTION	1.5352352582522e-10	1.36124192898362e-08	0.0197802197802198	0.310344827586207	CBX3 | HIST1H2AE | HIST1H2BB | HIST1H2BE | HIST1H2BF | HIST1H2BH | HIST1H2BI | HIST1H2BL | HIST1H2BM | HIST1H3B | HIST1H3C | HIST1H3D | HIST1H3F | HIST1H3G | HIST1H3I | HIST1H4C | HIST1H4D | HIST1H4F
3	HIST1H1B	MSig-C2CP	REACTOME_AMYLOIDS	5.33987141904441e-10	4.43876811708067e-08	0.0186813186813187	0.309090909090909	HIST1H2AE | HIST1H2BB | HIST1H2BE | HIST1H2BF | HIST1H2BH | HIST1H2BI | HIST1H2BL | HIST1H2BM | HIST1H3B | HIST1H3C | HIST1H3D | HIST1H3F | HIST1H3G | HIST1H3I | HIST1H4C | HIST1H4D | HIST1H4F
3	HIST1H1B	MSig-C2CP	PID_SYNDECAN_1_PATHWAY	1.70122842880731e-09	1.28538194425864e-07	0.0164835164835165	0.333333333333333	COL12A1 | COL14A1 | COL15A1 | COL1A1 | COL1A2 | COL3A1 | COL4A3 | COL4A4 | COL4A5 | COL6A1 | COL6A2 | COL6A3 | HGF | LAMA5 | PPIB
3	HIST1H1B	MSig-C2CP	REACTOME_EXTRACELLULAR_MATRIX_ORGANIZATION	1.73961466140267e-09	1.28538194425864e-07	0.021978021978022	0.24390243902439	ADAMTS2 | ADAMTS3 | COL12A1 | COL14A1 | COL15A1 | COL1A1 | COL1A2 | COL3A1 | COL4A3 | COL4A4 | COL4A5 | COL5A3 | COL6A1 | COL6A2 | COL6A3 | CRTAP | MMP16 | PCOLCE | PCOLCE2 | PPIB
3	HIST1H1B	MSig-C2CP	KEGG_SYSTEMIC_LUPUS_ERYTHEMATOSUS	2.03349254716624e-09	1.35227254386555e-07	0.0230769230769231	0.230769230769231	H2AFY2 | HIST1H2AE | HIST1H2BB | HIST1H2BE | HIST1H2BF | HIST1H2BH | HIST1H2BI | HIST1H2BL | HIST1H2BM | HIST1H3B | HIST1H3C | HIST1H3D | HIST1H3F | HIST1H3G | HIST1H3I | HIST1H4C | HIST1H4D | HIST1H4F | HLA-DPA1 | HLA-DPB1 | SSB
3	HIST1H1B	MSig-C2CP	PID_AURORA_B_PATHWAY	1.95162295798095e-09	1.35227254386555e-07	0.0153846153846154	0.358974358974359	AURKB | BIRC5 | BUB1 | CDCA8 | CENPA | KIF20A | KIF23 | KIF2C | NCAPD2 | NCAPG | NCAPH | NDC80 | PPP1CC | SMC4
3	HIST1H1B	MSig-C2CP	PID_INTEGRIN1_PATHWAY	7.12012056237567e-09	4.50940968950459e-07	0.0186813186813187	0.265625	COL1A1 | COL1A2 | COL3A1 | COL4A3 | COL4A4 | COL4A5 | COL6A1 | COL6A2 | COL6A3 | CSPG4 | ITGA10 | ITGA11 | ITGA3 | ITGA8 | LAMA2 | LAMA5 | THBS2
3	HIST1H1B	MSig-C2CP	PID_FOXM1_PATHWAY	1.4595914102966e-08	8.82389352588401e-07	0.0142857142857143	0.342105263157895	AURKB | BIRC5 | CCNA2 | CCNB1 | CCNB2 | CDC25B | CDK1 | CDK2 | CENPA | CENPF | FOXM1 | NEK2 | SKP2
3	HIST1H1B	MSig-C2CP	KEGG_ECM_RECEPTOR_INTERACTION	4.37655229631352e-08	2.5307889365639e-06	0.0197802197802198	0.225	COL1A1 | COL1A2 | COL3A1 | COL4A4 | COL5A3 | COL6A1 | COL6A2 | COL6A3 | HMMR | ITGA10 | ITGA11 | ITGA3 | ITGA8 | LAMA2 | LAMA5 | SDC2 | SV2A | THBS2
3	HIST1H1B	MSig-C2CP	REACTOME_RNA_POL_I_RNA_POL_III_AND_MITOCHONDRIAL_TRANSCRIPTION	4.59466244640961e-08	2.54620877238533e-06	0.0208791208791209	0.213483146067416	CBX3 | HIST1H2AE | HIST1H2BB | HIST1H2BE | HIST1H2BF | HIST1H2BH | HIST1H2BI | HIST1H2BL | HIST1H2BM | HIST1H3B | HIST1H3C | HIST1H3D | HIST1H3F | HIST1H3G | HIST1H3I | HIST1H4C | HIST1H4D | HIST1H4F | SSB
3	HIST1H1B	MSig-C2CP	PID_PLK1_PATHWAY	7.85025894041515e-08	4.01570938105852e-06	0.0142857142857143	0.302325581395349	BUB1 | BUB1B | CCNB1 | CDC20 | CDC25B | CDK1 | CENPE | CLSPN | FBXO5 | KIF20A | NDC80 | PRC1 | TPX2
3	HIST1H1B	MSig-C2CP	NABA_COLLAGENS	7.85025894041515e-08	4.01570938105852e-06	0.0142857142857143	0.302325581395349	COL12A1 | COL14A1 | COL15A1 | COL1A1 | COL1A2 | COL3A1 | COL4A3 | COL4A4 | COL4A5 | COL5A3 | COL6A1 | COL6A2 | COL6A3
3	HIST1H1B	MSig-C2CP	REACTOME_TELOMERE_MAINTENANCE	1.03470437381664e-07	5.09687710065233e-06	0.0164835164835165	0.254237288135593	DKC1 | HIST1H2AE | HIST1H2BB | HIST1H2BE | HIST1H2BF | HIST1H2BH | HIST1H2BI | HIST1H2BL | HIST1H2BM | HIST1H4C | HIST1H4D | HIST1H4F | POLD2 | POLE2 | RPA1
3	HIST1H1B	MSig-C2CP	REACTOME_PACKAGING_OF_TELOMERE_ENDS	1.80780600058443e-07	8.58707850277605e-06	0.0120879120879121	0.34375	HIST1H2AE | HIST1H2BB | HIST1H2BE | HIST1H2BF | HIST1H2BH | HIST1H2BI | HIST1H2BL | HIST1H2BM | HIST1H4C | HIST1H4D | HIST1H4F
3	HIST1H1B	MSig-C2CP	REACTOME_MEIOTIC_SYNAPSIS	2.70884382751463e-07	1.24233182434292e-05	0.0153846153846154	0.254545454545455	HIST1H2AE | HIST1H2BB | HIST1H2BE | HIST1H2BF | HIST1H2BH | HIST1H2BI | HIST1H2BL | HIST1H2BM | HIST1H4C | HIST1H4D | HIST1H4F | LMNA | SMC1A | SYNE2
3	HIST1H1B	MSig-C2CP	REACTOME_HEMOSTASIS	4.18437832817362e-07	1.85507439215697e-05	0.0505494505494506	0.107981220657277	A2M | AKT2 | ANGPT1 | CDK2 | CLU | COL1A1 | COL1A2 | GATA6 | GNA14 | GNG2 | GUCY1A3 | GUCY1B3 | HGF | HIST1H3B | HIST1H3C | HIST1H3D | HIST1H3F | HIST1H3G | HIST1H3I | ITGA3 | KIF11 | KIF15 | KIF18A | KIF20A | KIF22 | KIF23 | KIF26A | KIF2C | KIF4A | MRVI1 | NOS3 | NRAS | PDE1A | PDE2A | PDGFA | PF4 | PLAT | PPP2R5A | PPP2R5C | PROS1 | SERPING1 | SH2B3 | SLC7A8 | SLC8A1 | SPARC | THBD
3	HIST1H1B	MSig-C2CP	REACTOME_TRANSCRIPTION	5.88693690431683e-07	2.52568583314238e-05	0.0274725274725275	0.149700598802395	CBX3 | CSTF3 | HIST1H2AE | HIST1H2BB | HIST1H2BE | HIST1H2BF | HIST1H2BH | HIST1H2BI | HIST1H2BL | HIST1H2BM | HIST1H3B | HIST1H3C | HIST1H3D | HIST1H3F | HIST1H3G | HIST1H3I | HIST1H4C | HIST1H4D | HIST1H4F | POLR2G | SRSF3 | SRSF6 | SRSF7 | SSB | SSRP1
3	HIST1H1B	MSig-C2CP	REACTOME_KINESINS	6.76877914534879e-07	2.81327383228559e-05	0.00989010989010989	0.391304347826087	KIF11 | KIF15 | KIF18A | KIF20A | KIF22 | KIF23 | KIF26A | KIF2C | KIF4A
3	HIST1H1B	MSig-C2CP	REACTOME_SIGNALING_BY_PDGF	1.07750772277138e-06	4.34268264026041e-05	0.021978021978022	0.169491525423729	ADCY3 | AKT2 | CDK1 | COL1A1 | COL1A2 | COL3A1 | COL4A3 | COL4A4 | COL4A5 | COL6A1 | COL6A2 | COL6A3 | NRAS | PDE1A | PDGFA | PDGFRA | PDGFRB | PLAT | PTEN | THBS2
3	HIST1H1B	MSig-C2CP	KEGG_CELL_CYCLE	1.23659916536228e-06	4.83728497038775e-05	0.021978021978022	0.168067226890756	ANAPC13 | BUB1 | BUB1B | CCNA2 | CCNB1 | CCNB2 | CCND2 | CDC20 | CDC25B | CDK1 | CDK2 | CDKN2C | MAD2L1 | MCM2 | MCM5 | MCM7 | PTTG1 | SKP2 | SMC1A | TTK
3	HIST1H1B	MSig-C2CP	NABA_BASEMENT_MEMBRANES	2.25999680221994e-06	8.58798784843577e-05	0.0120879120879121	0.275	COL15A1 | COL4A3 | COL4A4 | COL4A5 | COL6A1 | COL6A2 | COL6A3 | HMCN1 | LAMA2 | LAMA5 | NID2
3	HIST1H1B	MSig-C2CP	REACTOME_CHOLESTEROL_BIOSYNTHESIS	2.3659124739863e-06	8.74073219556048e-05	0.00879120879120879	0.4	DHCR24 | EBP | HMGCR | HMGCS1 | IDI1 | LBR | NSDHL | SQLE
3	HIST1H1B	MSig-C2CP	KEGG_FOCAL_ADHESION	3.31302965089839e-06	0.00011908998474851	0.0285714285714286	0.133333333333333	AKT2 | CCND2 | COL1A1 | COL1A2 | COL3A1 | COL4A4 | COL5A3 | COL6A1 | COL6A2 | COL6A3 | EGFR | HGF | ITGA10 | ITGA11 | ITGA3 | ITGA8 | LAMA2 | LAMA5 | MYL9 | PAK3 | PDGFA | PDGFRA | PDGFRB | PPP1CC | PTEN | THBS2
3	HIST1H1B	MSig-C2CP	REACTOME_CHONDROITIN_SULFATE_DERMATAN_SULFATE_METABOLISM	9.96279569960115e-06	0.00034869784948604	0.0120879120879121	0.239130434782609	ARSB | BGN | CHST3 | CHST7 | CHSY3 | CSPG4 | DCN | GPC6 | SDC2 | UST | VCAN
3	HIST1H1B	MSig-C2CP	REACTOME_FACTORS_INVOLVED_IN_MEGAKARYOCYTE_DEVELOPMENT_AND_PLATELET_PRODUCTION	1.02870001452495e-05	0.000350813081876457	0.0197802197802198	0.157894736842105	CDK2 | GATA6 | HIST1H3B | HIST1H3C | HIST1H3D | HIST1H3F | HIST1H3G | HIST1H3I | KIF11 | KIF15 | KIF18A | KIF20A | KIF22 | KIF23 | KIF26A | KIF2C | KIF4A | SH2B3
3	HIST1H1B	MSig-C2CP	PID_AVB3_INTEGRIN_PATHWAY	1.19351026020492e-05	0.000396842161518137	0.0153846153846154	0.189189189189189	COL12A1 | COL14A1 | COL15A1 | COL1A1 | COL1A2 | COL3A1 | COL4A3 | COL4A4 | COL4A5 | COL6A1 | COL6A2 | COL6A3 | EDIL3 | IRS1
3	HIST1H1B	MSig-C2CP	KEGG_OOCYTE_MEIOSIS	1.28108743428276e-05	0.000415572265267335	0.0186813186813187	0.161904761904762	ADCY3 | ANAPC13 | BUB1 | CAMK2D | CCNB1 | CCNB2 | CDC20 | CDK1 | CDK2 | FBXO5 | MAD2L1 | PPP1CC | PPP2R5A | PPP2R5C | PPP3CA | PTTG1 | SMC1A
3	HIST1H1B	MSig-C2CP	REACTOME_GLYCOSAMINOGLYCAN_METABOLISM	1.45736539448935e-05	0.000461499041588295	0.0186813186813187	0.160377358490566	ACAN | ARSB | BGN | CHST3 | CHST7 | CHSY3 | CSPG4 | DCN | FMOD | GPC6 | HAS2 | HMMR | LUM | LYVE1 | SDC2 | UST | VCAN
3	HIST1H1B	MSig-C2CP	REACTOME_APOPTOSIS_INDUCED_DNA_FRAGMENTATION	1.71900257213391e-05	0.000531691493241418	0.00659340659340659	0.461538461538462	HIST1H1A | HIST1H1B | HIST1H1C | HIST1H1E | HMGB1 | HMGB2
3	HIST1H1B	MSig-C2CP	REACTOME_CHONDROITIN_SULFATE_BIOSYNTHESIS	1.9652306918262e-05	0.000594035640938374	0.00769230769230769	0.368421052631579	BGN | CHST3 | CHST7 | CHSY3 | CSPG4 | DCN | VCAN
3	HIST1H1B	MSig-C2CP	REACTOME_MITOTIC_G1_G1_S_PHASES	3.71311116665164e-05	0.00109743063369926	0.0197802197802198	0.144	CCNA2 | CCNB1 | CCND2 | CDK1 | CDK2 | CDKN2C | FBXO5 | MCM10 | MCM2 | MCM5 | MCM7 | MYBL2 | POLE2 | PSMA2 | RPA1 | RRM2 | SKP2 | TYMS
3	HIST1H1B	MSig-C2CP	REACTOME_REGULATION_OF_MITOTIC_CELL_CYCLE	4.08223819938102e-05	0.00118029930547321	0.0142857142857143	0.180555555555556	AURKB | BUB1B | CCNA2 | CCNB1 | CDC20 | CDK1 | CDK2 | FBXO5 | MAD2L1 | PSMA2 | PTTG1 | SKP2 | UBE2C
3	HIST1H1B	MSig-C2CP	REACTOME_NCAM_SIGNALING_FOR_NEURITE_OUT_GROWTH	5.45113732020883e-05	0.00154255587997399	0.0131868131868132	0.1875	CDK1 | COL1A1 | COL1A2 | COL3A1 | COL4A3 | COL4A4 | COL4A5 | COL6A1 | COL6A2 | COL6A3 | NRAS | SPTBN1
3	HIST1H1B	MSig-C2CP	REACTOME_NCAM1_INTERACTIONS	8.6611420769231e-05	0.00239985811714744	0.00989010989010989	0.230769230769231	COL1A1 | COL1A2 | COL3A1 | COL4A3 | COL4A4 | COL4A5 | COL6A1 | COL6A2 | COL6A3
3	HIST1H1B	MSig-C2CP	REACTOME_AXON_GUIDANCE	9.63131228441583e-05	0.00261421333434144	0.0285714285714286	0.110169491525424	ALCAM | ANK3 | CDK1 | COL1A1 | COL1A2 | COL3A1 | COL4A3 | COL4A4 | COL4A5 | COL6A1 | COL6A2 | COL6A3 | DLG3 | EGFR | ENAH | KIF4A | MYL9 | NEO1 | NRAS | SCN5A | SEMA5A | SLIT2 | SLIT3 | SPTBN1 | TRPC4 | UNC5B
3	HIST1H1B	MSig-C2CP	REACTOME_UNWINDING_OF_DNA	9.99381859728692e-05	0.00265835574687832	0.00549450549450549	0.454545454545455	GINS1 | GINS2 | MCM2 | MCM5 | MCM7
3	HIST1H1B	MSig-C2CP	REACTOME_G2_M_CHECKPOINTS	0.000106950703739526	0.00278910658771706	0.00989010989010989	0.225	CCNB1 | CCNB2 | CDK1 | CDK2 | MCM10 | MCM2 | MCM5 | MCM7 | RPA1
3	HIST1H1B	MSig-C2CP	REACTOME_G1_S_TRANSITION	0.000113361880978322	0.00289944810963786	0.0164835164835165	0.148514851485149	CCNA2 | CCNB1 | CDK1 | CDK2 | FBXO5 | MCM10 | MCM2 | MCM5 | MCM7 | POLE2 | PSMA2 | RPA1 | RRM2 | SKP2 | TYMS
3	HIST1H1B	MSig-C2CP	REACTOME_CS_DS_DEGRADATION	0.000164425199964538	0.00412614181043086	0.00549450549450549	0.416666666666667	ARSB | BGN | CSPG4 | DCN | VCAN
3	HIST1H1B	MSig-C2CP	KEGG_ARRHYTHMOGENIC_RIGHT_VENTRICULAR_CARDIOMYOPATHY_ARVC	0.000178070307854411	0.00438580573048826	0.0131868131868132	0.166666666666667	CACNA2D1 | DMD | DSP | ITGA10 | ITGA11 | ITGA3 | ITGA8 | LAMA2 | LMNA | SGCD | SGCG | SLC8A1
3	HIST1H1B	MSig-C2CP	PID_INTEGRIN3_PATHWAY	0.00019334594370655	0.00467545645690384	0.00989010989010989	0.209302325581395	COL1A1 | COL1A2 | COL4A3 | COL4A4 | COL4A5 | EDIL3 | HMGB1 | PDGFRB | THY1
3	HIST1H1B	MSig-C2CP	NABA_PROTEOGLYCANS	0.000229856363502304	0.00545908863317971	0.00879120879120879	0.228571428571429	ACAN | ASPN | BGN | DCN | FMOD | HAPLN1 | LUM | VCAN
3	HIST1H1B	MSig-C2CP	PID_AURORA_A_PATHWAY	0.000313834469878327	0.00732280429716095	0.00769230769230769	0.25	AURKB | BIRC5 | CDC25B | CENPA | DLGAP5 | TACC3 | TPX2
3	HIST1H1B	MSig-C2CP	KEGG_P53_SIGNALING_PATHWAY	0.00032831812475493	0.00752867424006994	0.0120879120879121	0.166666666666667	CCNB1 | CCNB2 | CCND2 | CDK1 | CDK2 | GTSE1 | IGFBP3 | MDM4 | PTEN | RRM2 | SESN3
3	HIST1H1B	MSig-C2CP	KEGG_DILATED_CARDIOMYOPATHY	0.000336025480868284	0.0075748116873698	0.0142857142857143	0.147727272727273	ADCY3 | CACNA2D1 | DMD | ITGA10 | ITGA11 | ITGA3 | ITGA8 | LAMA2 | LMNA | SGCD | SGCG | SLC8A1 | TPM2
3	HIST1H1B	MSig-C2CP	REACTOME_ACTIVATION_OF_THE_PRE_REPLICATIVE_COMPLEX	0.000495395765936122	0.0108012519458204	0.00769230769230769	0.233333333333333	CDK2 | MCM10 | MCM2 | MCM5 | MCM7 | POLE2 | RPA1
3	HIST1H1B	MSig-C2CP	REACTOME_DNA_STRAND_ELONGATION	0.000495395765936122	0.0108012519458204	0.00769230769230769	0.233333333333333	GINS1 | GINS2 | MCM2 | MCM5 | MCM7 | POLD2 | RPA1
3	HIST1H1B	MSig-C2CP	KEGG_HYPERTROPHIC_CARDIOMYOPATHY_HCM	0.000547995634162367	0.0114568966763662	0.0131868131868132	0.148148148148148	CACNA2D1 | DMD | ITGA10 | ITGA11 | ITGA3 | ITGA8 | LAMA2 | LMNA | SGCD | SGCG | SLC8A1 | TPM2
3	HIST1H1B	MSig-C2CP	REACTOME_REGULATION_OF_INSULIN_LIKE_GROWTH_FACTOR_IGF_ACTIVITY_BY_INSULIN_LIKE_GROWTH_FACTOR_BINDING_PROTEINS_IGFBPS	0.000551309313749953	0.0114568966763662	0.00549450549450549	0.333333333333333	IGFBP2 | IGFBP3 | IGFBP4 | IGFBP5 | IGFBP6
3	HIST1H1B	MSig-C2CP	REACTOME_CYCLIN_A_B1_ASSOCIATED_EVENTS_DURING_G2_M_TRANSITION	0.000551309313749953	0.0114568966763662	0.00549450549450549	0.333333333333333	CCNA2 | CCNB1 | CCNB2 | CDC25B | CDK1
3	HIST1H1B	MSig-C2CP	REACTOME_CELL_CYCLE_CHECKPOINTS	0.000589939886195638	0.0120710776713877	0.0153846153846154	0.133333333333333	BUB1B | CCNB1 | CCNB2 | CDC20 | CDK1 | CDK2 | MAD2L1 | MCM10 | MCM2 | MCM5 | MCM7 | PSMA2 | RPA1 | UBE2C
3	HIST1H1B	MSig-C2CP	KEGG_GAP_JUNCTION	0.000852739674618616	0.0166785848123935	0.0131868131868132	0.141176470588235	ADCY3 | CDK1 | EGFR | GUCY1A3 | GUCY1B3 | HTR2A | HTR2B | LPAR1 | NRAS | PDGFA | PDGFRA | PDGFRB
3	HIST1H1B	MSig-C2CP	REACTOME_A_TETRASACCHARIDE_LINKER_SEQUENCE_IS_REQUIRED_FOR_GAG_SYNTHESIS	0.000848678917795271	0.0166785848123935	0.00659340659340659	0.25	BGN | CSPG4 | DCN | GPC6 | SDC2 | VCAN
3	HIST1H1B	MSig-C2CP	REACTOME_NITRIC_OXIDE_STIMULATES_GUANYLATE_CYCLASE	0.000848678917795271	0.0166785848123935	0.00659340659340659	0.25	GUCY1A3 | GUCY1B3 | MRVI1 | NOS3 | PDE1A | PDE2A
3	HIST1H1B	MSig-C2CP	ST_WNT_BETA_CATENIN_PATHWAY	0.000914727714672326	0.0176317081233941	0.00769230769230769	0.212121212121212	AKT2 | AXIN2 | DACT1 | DKK2 | LRP1 | NKD1 | SFRP1
3	HIST1H1B	MSig-C2CP	REACTOME_INTEGRIN_CELL_SURFACE_INTERACTIONS	0.00112313589319996	0.0213395819707993	0.0120879120879121	0.144736842105263	COL1A1 | COL1A2 | COL4A3 | COL4A4 | COL4A5 | ITGA10 | ITGA11 | ITGA3 | ITGA8 | LAMA2 | LAMA5
3	HIST1H1B	MSig-C2CP	REACTOME_METABOLISM_OF_NUCLEOTIDES	0.0013047414734895	0.0244409318273386	0.010989010989011	0.151515151515152	ADSL | DUT | HPRT1 | NME1 | PAICS | PFAS | RRM1 | RRM2 | TK1 | TYMS
3	HIST1H1B	MSig-C2CP	REACTOME_S_PHASE	0.00139699575025147	0.0258056159421451	0.0142857142857143	0.127450980392157	CCNA2 | CDC25B | CDK2 | GINS1 | GINS2 | MCM2 | MCM5 | MCM7 | POLD2 | POLE2 | PSMA2 | RPA1 | SKP2
3	HIST1H1B	MSig-C2CP	BIOCARTA_SET_PATHWAY	0.00142334552719483	0.0259321856324538	0.0043956043956044	0.363636363636364	ANP32A | HMGB2 | NME1 | SET
3	HIST1H1B	MSig-C2CP	REACTOME_PROCESSING_OF_CAPPED_INTRON_CONTAINING_PRE_MRNA	0.00148292276503738	0.0266525307770232	0.0164835164835165	0.1171875	CSTF3 | HNRNPA0 | HNRNPA1 | HNRNPA3 | HNRNPD | HNRNPH1 | NUP85 | NUP88 | POLR2G | RBMX | SEH1L | SMC1A | SRSF3 | SRSF6 | SRSF7
3	HIST1H1B	MSig-C2CP	PID_SHP2_PATHWAY	0.00167305689326615	0.0295979985984925	0.00989010989010989	0.157894736842105	ANGPT1 | EGFR | IRS1 | NOS3 | NRAS | NTF3 | PAG1 | PDGFRB | SDC2
3	HIST1H1B	MSig-C2CP	REACTOME_METABOLISM_OF_CARBOHYDRATES	0.00169131420562814	0.0295979985984925	0.0241758241758242	0.0973451327433628	ACAN | ARSB | BGN | CHST3 | CHST7 | CHSY3 | CSPG4 | DCN | FMOD | GPC6 | HAS2 | HMMR | LUM | LYVE1 | NUP85 | NUP88 | PCK2 | SDC2 | SEH1L | TKT | UST | VCAN
3	HIST1H1B	MSig-C2CP	REACTOME_APC_CDC20_MEDIATED_DEGRADATION_OF_NEK2A	0.00181327953221409	0.0313202828291525	0.00549450549450549	0.263157894736842	BUB1B | CDC20 | MAD2L1 | NEK2 | UBE2C
3	HIST1H1B	MSig-C2CP	KEGG_PROGESTERONE_MEDIATED_OOCYTE_MATURATION	0.00190586212962975	0.0324973927231739	0.0120879120879121	0.135802469135802	ADCY3 | AKT2 | ANAPC13 | BUB1 | CCNA2 | CCNB1 | CCNB2 | CDC25B | CDK1 | CDK2 | MAD2L1
3	HIST1H1B	MSig-C2CP	KEGG_MELANOMA	0.00229290057526329	0.0381161703542609	0.010989010989011	0.140845070422535	AKT2 | EGFR | FGF14 | FGF16 | HGF | NRAS | PDGFA | PDGFRA | PDGFRB | PTEN
3	HIST1H1B	MSig-C2CP	BIOCARTA_AMI_PATHWAY	0.0023213607508986	0.0381161703542609	0.00549450549450549	0.25	COL4A3 | COL4A4 | COL4A5 | PLAT | PROS1
3	HIST1H1B	MSig-C2CP	PID_E2F_PATHWAY	0.00229290057526329	0.0381161703542609	0.010989010989011	0.140845070422535	CCNA2 | CDK1 | CDK2 | CDKN2C | MYBL2 | RRM1 | RRM2 | SMARCA2 | TK1 | TYMS
3	HIST1H1B	MSig-C2CP	REACTOME_APOPTOTIC_EXECUTION_PHASE	0.00240617503399169	0.0390269853074262	0.00879120879120879	0.163265306122449	DSP | HIST1H1A | HIST1H1B | HIST1H1C | HIST1H1E | HMGB1 | HMGB2 | LMNA
3	HIST1H1B	MSig-C2CP	PID_ATR_PATHWAY	0.00255234347860819	0.0404947892719843	0.00769230769230769	0.179487179487179	CCNA2 | CDK2 | CLSPN | FANCD2 | MCM2 | MCM7 | RPA1
3	HIST1H1B	MSig-C2CP	REACTOME_MHC_CLASS_II_ANTIGEN_PRESENTATION	0.00255756563823059	0.0404947892719843	0.0120879120879121	0.130952380952381	HLA-DPA1 | HLA-DPB1 | KIF11 | KIF15 | KIF18A | KIF20A | KIF22 | KIF23 | KIF26A | KIF2C | KIF4A
3	HIST1H1B	MSig-C2CP	KEGG_PURINE_METABOLISM	0.00261148191083733	0.0408620110754547	0.0175824175824176	0.10738255033557	ADCY3 | ADSL | GUCY1A3 | GUCY1B3 | HPRT1 | ITPA | NME1 | PAICS | PDE1A | PDE2A | PFAS | POLD2 | POLE2 | POLR2G | RRM1 | RRM2
3	HIST1H1B	MSig-C2CP	BIOCARTA_ACE2_PATHWAY	0.00285118724945152	0.0435871154226497	0.0043956043956044	0.307692307692308	AGT | COL4A3 | COL4A4 | COL4A5
3	HIST1H1B	MSig-C2CP	REACTOME_PLATELET_HOMEOSTASIS	0.00282660007458405	0.0435871154226497	0.010989010989011	0.136986301369863	GNG2 | GUCY1A3 | GUCY1B3 | MRVI1 | NOS3 | PDE1A | PDE2A | PPP2R5A | PPP2R5C | SLC8A1
3	HIST1H1B	MSig-C2CP	KEGG_GLYCOSAMINOGLYCAN_BIOSYNTHESIS_CHONDROITIN_SULFATE	0.00292553422439214	0.0442154604368358	0.00549450549450549	0.238095238095238	CHST3 | CHST7 | CHSY3 | UST | XYLT1
3	HIST1H1B	MSig-C2CP	REACTOME_DEVELOPMENTAL_BIOLOGY	0.0031387917427582	0.0469055395266113	0.0340659340659341	0.0826666666666667	AKT2 | ALCAM | ANK3 | CDK1 | COL1A1 | COL1A2 | COL3A1 | COL4A3 | COL4A4 | COL4A5 | COL6A1 | COL6A2 | COL6A3 | DLG3 | EBF1 | EGFR | ENAH | KIF4A | MEF2C | MYL9 | NEO1 | NRAS | PPARG | SCN5A | SEMA5A | SLIT2 | SLIT3 | SMARCD3 | SPTBN1 | TRPC4 | UNC5B
3	HIST1H1B	MSig-C2CP	REACTOME_SYNTHESIS_OF_DNA	0.00337846374870164	0.0499261865085909	0.0120879120879121	0.126436781609195	CCNA2 | CDK2 | GINS1 | GINS2 | MCM2 | MCM5 | MCM7 | POLD2 | POLE2 | PSMA2 | RPA1
3	HIST1H1B	MSig-C2CP	KEGG_GLUTATHIONE_METABOLISM	0.00342783266645578	0.0499465996744174	0.00769230769230769	0.170731707317073	GPX3 | GSTA4 | GSTM4 | IDH1 | IDH2 | RRM1 | RRM2
3	HIST1H1B	MSig-C2CP	KEGG_METABOLISM_OF_XENOBIOTICS_BY_CYTOCHROME_P450	0.00353006042811672	0.0499465996744174	0.00879120879120879	0.153846153846154	ADH1A | ADH1B | ADH5 | AKR1C1 | AKR1C2 | AKR1C3 | GSTA4 | GSTM4
3	HIST1H1B	MSig-C2CP	REACTOME_MRNA_SPLICING	0.00349460507700388	0.0499465996744174	0.0131868131868132	0.12	CSTF3 | HNRNPA0 | HNRNPA1 | HNRNPA3 | HNRNPD | HNRNPH1 | POLR2G | RBMX | SMC1A | SRSF3 | SRSF6 | SRSF7
3	HIST1H1B	MSig-C2CP	REACTOME_INTEGRATION_OF_PROVIRUS	0.00351995615948213	0.0499465996744174	0.0032967032967033	0.428571428571429	BANF1 | XRCC4 | XRCC5
3	ANXA10	Qiagen	Extracellular Matrix & Adhesion Molecules	5.58806874350396e-09	9.83500098856696e-07	0.0183356840620592	0.295454545454545	ADAMTS1 | COL12A1 | COL14A1 | COL15A1 | COL6A1 | COL6A2 | ECM1 | ITGA3 | ITGA8 | LAMA2 | THBS2 | TIMP3 | VCAN
3	ANXA10	Qiagen	Cardiovascular Disease	7.99116860828261e-08	7.03222837528869e-06	0.0225669957686883	0.192771084337349	ADRB2 | AEBP1 | CDKN1B | COL1A1 | COL3A1 | CRYAB | DMD | G0S2 | HMGCR | MAOA | NPR3 | POSTN | PTN | RARRES1 | SFRP4 | THBS2
3	ANXA10	Qiagen	Osteoporosis	2.0530505371271e-06	0.000120445631511457	0.0197461212976023	0.172839506172839	COL1A1 | COL1A2 | CRTAP | HSD11B1 | IGFBP2 | LRP1 | MAB21L2 | NOS3 | SFRP1 | SFRP4 | SOST | SPARC | TNFRSF11A | TNFRSF11B
3	ANXA10	Qiagen	Cellular Senescence	4.18257335124099e-05	0.00184033227454604	0.0155148095909732	0.164179104477612	CCNA2 | CDKN1B | CDKN2C | COL1A1 | COL3A1 | E2F1 | EGR1 | IGFBP3 | IGFBP5 | SPARC | TBX2
3	ANXA10	Qiagen	Wound Healing	6.13862936241066e-05	0.00216079753556855	0.0169252468265162	0.146341463414634	ANGPT1 | COL14A1 | COL1A1 | COL1A2 | COL3A1 | COL5A3 | F3 | HGF | ITGA3 | PDGFA | PLAT | TAGLN
3	ANXA10	Qiagen	Notch Signaling Targets	7.81074873729341e-05	0.0022911529629394	0.0169252468265162	0.142857142857143	ADAMTS1 | CXCL12 | HEYL | ID4 | IGFBP3 | IL33 | MSC | NOTCH3 | PBX1 | PDGFRA | S1PR3 | SOX9
3	ANXA10	Qiagen	Macular Degeneration	0.000217815770994282	0.0053574024004756	0.0155148095909732	0.1375	COL14A1 | CRYAB | CXCL12 | ELN | FBLN5 | HMCN1 | NOS3 | SERPING1 | SPARC | THY1 | TIMP3
3	ANXA10	Qiagen	Polycomb & Trithorax Target Genes	0.000243518290930709	0.0053574024004756	0.0155148095909732	0.135802469135802	CDH11 | CYP1B1 | DKK2 | G0S2 | GATA6 | KLF4 | LOX | NID2 | PDGFRA | TIMP3 | TSHZ1
3	ANXA10	Qiagen	Adipogenesis	0.00119921900350287	0.0124154438009709	0.0141043723554302	0.120481927710843	ADRB2 | CDKN1B | E2F1 | IRS1 | KLF4 | LMNA | PPARG | SFRP1 | TSC22D3 | WNT5B
3	ANXA10	Qiagen	Androgen Receptor Signaling Targets	0.000991265391360136	0.0124154438009709	0.0141043723554302	0.123456790123457	ADAMTS1 | ENDOD1 | ERRFI1 | IGFBP5 | MAF | MME | PPAP2A | SNAI2 | TSC22D1 | TSC22D3
3	ANXA10	Qiagen	Cell Cycle	0.00109120003956068	0.0124154438009709	0.0141043723554302	0.121951219512195	BIRC5 | CCNA2 | CDK1 | CDK2 | CDKN1B | CDKN3 | E2F1 | MAD2L1 | MCM3 | MCM4
3	ANXA10	Qiagen	Epithelial to Mesenchymal Transition (EMT)	0.000991265391360136	0.0124154438009709	0.0141043723554302	0.123456790123457	CAMK2N1 | COL1A2 | COL3A1 | IGFBP4 | KRT19 | SNAI2 | SPARC | STEAP1 | VCAN | WNT5B
3	ANXA10	Qiagen	Gap Junctions	0.000813809039076659	0.0124154438009709	0.0141043723554302	0.126582278481013	ADRB2 | CDK1 | GJA5 | GUCY1B3 | HTR2A | LPAR1 | NOV | NRAS | PDGFRA | PRKG1
3	ANXA10	Qiagen	Hypertension	0.00119921900350287	0.0124154438009709	0.0141043723554302	0.120481927710843	ADM | CPS1 | EDNRA | EDNRB | GUCY1B3 | KCNMA1 | MYLK | NOS3 | PRKG1 | PTGIR
3	ANXA10	Qiagen	Lymphoma	0.00119921900350287	0.0124154438009709	0.0141043723554302	0.120481927710843	BIRC5 | CDKN2C | ID4 | LMO2 | MME | PAG1 | RBP1 | TIMP3 | TTC9 | VGLL4
3	ANXA10	Qiagen	Osteogenesis	0.000898950934517	0.0124154438009709	0.0141043723554302	0.125	BGN | CDH11 | COL14A1 | COL15A1 | COL1A1 | COL1A2 | COL3A1 | ITGA3 | PDGFA | SOX9
3	ANXA10	Qiagen	Skeletal Muscle: Myogenesis & Myopathy	0.000954002166329865	0.0124154438009709	0.0126939351198872	0.134328358208955	ADRB2 | AKT2 | CRYAB | DMD | DMPK | HK2 | IGFBP5 | LMNA | PPARG
3	ANXA10	Qiagen	Fibrosis	0.00166128552049568	0.0153887500845916	0.00987306064880113	0.152173913043478	COL1A2 | COL3A1 | HGF | IL13RA2 | ITGA3 | LOX | PDGFA
3	ANXA10	Qiagen	Liver Cancer	0.00166128552049568	0.0153887500845916	0.00987306064880113	0.152173913043478	BIRC5 | CDKN1B | E2F1 | HGF | IRS1 | PDGFRA | SMAD7
3	ANXA10	Qiagen	WNT Signaling Targets	0.00257091829047986	0.0226240809562228	0.0126939351198872	0.116883116883117	ABCB1 | AHR | AXIN2 | BIRC5 | EGR1 | IRS1 | LRP1 | PDGFRA | SOX9
3	ANXA10	Qiagen	Drug Metabolism	0.00306702848626564	0.0234694353731632	0.0126939351198872	0.113924050632911	ABCB1 | ADH1B | ADH5 | AHR | CYP1A1 | GCKR | GPX3 | HK2 | NOS3
3	ANXA10	Qiagen	Hypoxia Signaling Pathway	0.00306702848626564	0.0234694353731632	0.0126939351198872	0.113924050632911	ADM | EGR1 | F3 | HK2 | IGFBP3 | LOX | NOS3 | P4HA1 | SLC2A3
3	ANXA10	Qiagen	Hypoxia Signaling Pathway Plus	0.00306702848626564	0.0234694353731632	0.0126939351198872	0.113924050632911	ADM | EGR1 | F3 | HK2 | IGFBP3 | LOX | NOS3 | P4HA1 | SLC2A3
3	ANXA10	Qiagen	Glucocorticoid Signaling	0.00363567894652961	0.0266616456078838	0.0126939351198872	0.111111111111111	AQP1 | ASPH | BMPER | EHD3 | ERRFI1 | HAS2 | KLF9 | LOX | TSC22D3
3	ANXA10	Qiagen	Cancer Drug Resistance	0.00394938182547098	0.0267342769724189	0.0126939351198872	0.109756097560976	ABCB1 | AHR | CDK2 | CDKN1B | CYP1A1 | ERBB4 | PPARG | TNFRSF11A | TOP2A
3	ANXA10	Qiagen	MAP Kinase Signaling Pathway	0.00394938182547098	0.0267342769724189	0.0126939351198872	0.109756097560976	CCNA2 | CDK2 | CDKN1B | CDKN2C | COL1A1 | E2F1 | EGR1 | MEF2C | NRAS
3	ANXA10	Qiagen	Neurogenesis	0.004640028075869	0.0302461089389979	0.0126939351198872	0.107142857142857	CDK5RAP2 | HEYL | MAP2 | MEF2C | NDN | NDP | NTF3 | PTN | SLIT2
3	ANXA10	Qiagen	Stem Cell Transcription Factors	0.00679407636014226	0.0427056228351799	0.00705218617771509	0.15625	DLX1 | DLX2 | DNMT3B | GATA6 | PPARG
3	ANXA10	Qiagen	Diabetes	0.0072308121943104	0.0438835498689183	0.00423131170662906	0.272727272727273	DUSP4 | IGFBP5 | IRS1
3	ANXA10	MSig-C2CP	NABA_CORE_MATRISOME	7.94559597109277e-23	1.05676426415534e-19	0.073342736248237	0.19622641509434	ACAN | AEBP1 | ASPN | BGN | BMPER | COL12A1 | COL14A1 | COL15A1 | COL1A1 | COL1A2 | COL3A1 | COL4A4 | COL4A5 | COL5A3 | COL6A1 | COL6A2 | COL6A3 | CRISPLD2 | ECM1 | EDIL3 | ELN | EMILIN2 | FBLN1 | FBLN2 | FBLN5 | FGL2 | FMOD | HAPLN1 | HMCN1 | IGFBP2 | IGFBP3 | IGFBP4 | IGFBP5 | IGFBP6 | LAMA2 | LAMA5 | LUM | MATN2 | MFAP5 | MGP | NID2 | NOV | PCOLCE | PCOLCE2 | POSTN | SLIT2 | SLIT3 | SPARC | SP…
3	ANXA10	MSig-C2CP	NABA_MATRISOME	5.36163398178475e-16	3.56548659788686e-13	0.126939351198872	0.095440084835631	ACAN | ADAMTS1 | ADAMTS15 | ADAMTS18 | ADAMTS2 | ADAMTS9 | AEBP1 | ANGPT1 | ANGPTL1 | ANXA10 | ANXA7 | ASPN | BGN | BMPER | C1QTNF1 | COL12A1 | COL14A1 | COL15A1 | COL1A1 | COL1A2 | COL3A1 | COL4A4 | COL4A5 | COL5A3 | COL6A1 | COL6A2 | COL6A3 | CRHBP | CRISPLD2 | CRLF1 | CXCL12 | ECM1 | EDIL3 | ELN | EMILIN2 | FBLN1 | FBLN2 | FBLN5 | FGF16 | FGL2 | FMOD | GPC1 | GPC6 | HAPLN1 | HGF | HMCN1 | IGFB…
3	ANXA10	MSig-C2CP	NABA_ECM_GLYCOPROTEINS	1.50404061017396e-13	6.66791337177122e-11	0.0465444287729196	0.176470588235294	AEBP1 | BMPER | CRISPLD2 | ECM1 | EDIL3 | ELN | EMILIN2 | FBLN1 | FBLN2 | FBLN5 | FGL2 | HMCN1 | IGFBP2 | IGFBP3 | IGFBP4 | IGFBP5 | IGFBP6 | LAMA2 | LAMA5 | MATN2 | MFAP5 | MGP | NID2 | NOV | PCOLCE | PCOLCE2 | POSTN | SLIT2 | SLIT3 | SPARC | SPON2 | THBS2 | TNFAIP6
3	ANXA10	MSig-C2CP	REACTOME_CELL_CYCLE_MITOTIC	3.6583379685245e-11	1.2163973745344e-08	0.0535966149506347	0.13013698630137	BIRC5 | BUB1 | CCNA2 | CDC25B | CDK1 | CDK2 | CDK5RAP2 | CDKN1B | CDKN2C | CENPA | CENPK | CEP57 | DSN1 | E2F1 | GINS2 | GMNN | KIF20A | MAD2L1 | MCM3 | MCM4 | MCM7 | MYBL2 | NDC80 | NEK2 | POLD2 | POLE2 | PPP1CC | PSMA2 | PSMA3 | PTTG1 | RFC5 | RRM2 | SEH1L | SKP1 | SPC25 | UBE2C | XPO1 | ZWINT
3	ANXA10	MSig-C2CP	REACTOME_CELL_CYCLE	5.52683816086937e-11	1.47013895079125e-08	0.0606488011283498	0.117486338797814	BIRC5 | BUB1 | CCNA2 | CDC25B | CDK1 | CDK2 | CDK5RAP2 | CDKN1B | CDKN2C | CENPA | CENPK | CEP57 | DSN1 | E2F1 | GINS2 | GMNN | HIST1H2BH | HIST1H2BL | HJURP | KIF20A | LMNA | MAD2L1 | MCM3 | MCM4 | MCM7 | MYBL2 | NDC80 | NEK2 | OIP5 | POLD2 | POLE2 | PPP1CC | PSMA2 | PSMA3 | PTTG1 | RFC5 | RRM2 | SEH1L | SKP1 | SPC25 | UBE2C | XPO1 | ZWINT
3	ANXA10	MSig-C2CP	REACTOME_COLLAGEN_FORMATION	1.24402519637353e-10	2.75758918529466e-08	0.0225669957686883	0.290909090909091	ADAMTS2 | COL12A1 | COL14A1 | COL15A1 | COL1A1 | COL1A2 | COL3A1 | COL4A4 | COL4A5 | COL5A3 | COL6A1 | COL6A2 | COL6A3 | CRTAP | PCOLCE | PCOLCE2
3	ANXA10	MSig-C2CP	REACTOME_DNA_REPLICATION	8.65430082600256e-10	1.64431715694049e-07	0.0380818053596615	0.151685393258427	BIRC5 | BUB1 | CCNA2 | CDK2 | CDKN1B | CENPA | CENPK | DSN1 | E2F1 | GINS2 | GMNN | KIF20A | MAD2L1 | MCM3 | MCM4 | MCM7 | NDC80 | POLD2 | POLE2 | PPP1CC | PSMA2 | PSMA3 | RFC5 | SEH1L | SPC25 | XPO1 | ZWINT
3	ANXA10	MSig-C2CP	KEGG_ECM_RECEPTOR_INTERACTION	6.70100640204124e-09	1.11404231433936e-06	0.0239774330042313	0.2125	COL1A1 | COL1A2 | COL3A1 | COL4A4 | COL5A3 | COL6A1 | COL6A2 | COL6A3 | ITGA11 | ITGA3 | ITGA8 | ITGB4 | LAMA2 | LAMA5 | SDC2 | SV2A | THBS2
3	ANXA10	MSig-C2CP	PID_SYNDECAN_1_PATHWAY	7.58629255723619e-09	1.12108545568046e-06	0.0183356840620592	0.288888888888889	COL12A1 | COL14A1 | COL15A1 | COL1A1 | COL1A2 | COL3A1 | COL4A4 | COL4A5 | COL6A1 | COL6A2 | COL6A3 | HGF | LAMA5
3	ANXA10	MSig-C2CP	NABA_COLLAGENS	4.42858999503597e-08	5.89002469339784e-06	0.0169252468265162	0.27906976744186	COL12A1 | COL14A1 | COL15A1 | COL1A1 | COL1A2 | COL3A1 | COL4A4 | COL4A5 | COL5A3 | COL6A1 | COL6A2 | COL6A3
3	ANXA10	MSig-C2CP	REACTOME_EXTRACELLULAR_MATRIX_ORGANIZATION	6.68378884635358e-08	8.08130833240933e-06	0.0225669957686883	0.195121951219512	ADAMTS2 | COL12A1 | COL14A1 | COL15A1 | COL1A1 | COL1A2 | COL3A1 | COL4A4 | COL4A5 | COL5A3 | COL6A1 | COL6A2 | COL6A3 | CRTAP | PCOLCE | PCOLCE2
3	ANXA10	MSig-C2CP	PID_INTEGRIN1_PATHWAY	9.80942809414642e-08	1.08721161376789e-05	0.0197461212976023	0.21875	COL1A1 | COL1A2 | COL3A1 | COL4A4 | COL4A5 | COL6A1 | COL6A2 | COL6A3 | ITGA11 | ITGA3 | ITGA8 | LAMA2 | LAMA5 | THBS2
3	ANXA10	MSig-C2CP	PID_AURORA_B_PATHWAY	1.44062562760911e-07	1.4272448354583e-05	0.0155148095909732	0.282051282051282	BIRC5 | BUB1 | CENPA | KIF20A | MYLK | NCAPG | NCL | NDC80 | PPP1CC | PSMA3 | SMC4
3	ANXA10	MSig-C2CP	REACTOME_MITOTIC_M_M_G1_PHASES	1.50236298469295e-07	1.4272448354583e-05	0.0310296191819464	0.139240506329114	BIRC5 | BUB1 | CDK2 | CENPA | CENPK | DSN1 | E2F1 | GMNN | KIF20A | MAD2L1 | MCM3 | MCM4 | MCM7 | NDC80 | POLE2 | PPP1CC | PSMA2 | PSMA3 | SEH1L | SPC25 | XPO1 | ZWINT
3	ANXA10	MSig-C2CP	KEGG_FOCAL_ADHESION	4.32243085467571e-07	3.83255535781246e-05	0.0338504936530324	0.123076923076923	AKT2 | COL1A1 | COL1A2 | COL3A1 | COL4A4 | COL5A3 | COL6A1 | COL6A2 | COL6A3 | HGF | ITGA11 | ITGA3 | ITGA8 | ITGB4 | LAMA2 | LAMA5 | MYL9 | MYLK | PAK3 | PDGFA | PDGFRA | PIK3CG | PPP1CC | THBS2
3	ANXA10	MSig-C2CP	PID_AVB3_INTEGRIN_PATHWAY	6.56980239227459e-07	5.46114823857825e-05	0.0197461212976023	0.189189189189189	CDKN1B | COL12A1 | COL14A1 | COL15A1 | COL1A1 | COL1A2 | COL3A1 | COL4A4 | COL4A5 | COL6A1 | COL6A2 | COL6A3 | EDIL3 | IRS1
3	ANXA10	MSig-C2CP	NABA_BASEMENT_MEMBRANES	1.82252832306809e-06	0.000142586039392974	0.0141043723554302	0.25	COL15A1 | COL4A4 | COL4A5 | COL6A1 | COL6A2 | COL6A3 | HMCN1 | LAMA2 | LAMA5 | NID2
3	ANXA10	MSig-C2CP	REACTOME_SIGNALING_BY_PDGF	2.38918382830105e-06	0.000176534138424467	0.0239774330042313	0.144067796610169	AKT2 | CDK1 | CDKN1B | COL1A1 | COL1A2 | COL3A1 | COL4A4 | COL4A5 | COL6A1 | COL6A2 | COL6A3 | NRAS | PDE1A | PDGFA | PDGFRA | PLAT | THBS2
3	ANXA10	MSig-C2CP	REACTOME_HEMOSTASIS	1.79400854446124e-05	0.00125580598112287	0.0493653032440056	0.0821596244131455	AKT2 | ANGPT1 | CDK2 | COL1A1 | COL1A2 | F3 | GATA6 | GNA14 | GNG2 | GUCY1B3 | HGF | HIST1H3B | HIST1H3D | ITGA3 | KIF20A | KIF4A | NOS3 | NRAS | P2RY1 | PDE1A | PDE2A | PDGFA | PF4 | PIK3CG | PLAT | PRKG1 | PROS1 | PTGIR | SERPING1 | SH2B3 | SLC7A5 | SLC7A8 | SLC8A1 | SPARC | YES1
3	ANXA10	MSig-C2CP	KEGG_METABOLISM_OF_XENOBIOTICS_BY_CYTOCHROME_P450	2.25026278166039e-05	0.00149642474980416	0.0141043723554302	0.192307692307692	ADH1A | ADH1B | ADH5 | AKR1C1 | AKR1C2 | AKR1C3 | ALDH3B1 | CYP1A1 | CYP1B1 | GSTM4
3	ANXA10	MSig-C2CP	REACTOME_NCAM_SIGNALING_FOR_NEURITE_OUT_GROWTH	2.68467002387337e-05	0.0017002910151198	0.0155148095909732	0.171875	CDK1 | COL1A1 | COL1A2 | COL3A1 | COL4A4 | COL4A5 | COL6A1 | COL6A2 | COL6A3 | NRAS | SPTBN1
3	ANXA10	MSig-C2CP	REACTOME_S_PHASE	3.20196108508248e-05	0.00193573101961804	0.0197461212976023	0.137254901960784	CCNA2 | CDC25B | CDK2 | CDKN1B | GINS2 | MCM3 | MCM4 | MCM7 | POLD2 | POLE2 | PSMA2 | PSMA3 | RFC5 | SKP1
3	ANXA10	MSig-C2CP	REACTOME_AXON_GUIDANCE	3.75517950804164e-05	0.00217147336769365	0.0324400564174894	0.0974576271186441	ALCAM | ANK3 | CDK1 | COL1A1 | COL1A2 | COL3A1 | COL4A4 | COL4A5 | COL6A1 | COL6A2 | COL6A3 | GPC1 | KIF4A | MYL9 | NEO1 | NRAS | PFN2 | SEMA5A | SLIT2 | SLIT3 | SPTBN1 | TRPC4 | UNC5B
3	ANXA10	MSig-C2CP	REACTOME_MITOTIC_PROMETAPHASE	4.21100006479392e-05	0.00233359586923996	0.0169252468265162	0.151898734177215	BIRC5 | BUB1 | CENPA | CENPK | DSN1 | MAD2L1 | NDC80 | PPP1CC | SEH1L | SPC25 | XPO1 | ZWINT
3	ANXA10	MSig-C2CP	KEGG_CELL_CYCLE	4.68416588655914e-05	0.00249197625164946	0.0211565585331453	0.126050420168067	ANAPC13 | BUB1 | CCNA2 | CDC25B | CDK1 | CDK2 | CDKN1B | CDKN2C | E2F1 | MAD2L1 | MCM3 | MCM4 | MCM7 | PTTG1 | SKP1
3	ANXA10	MSig-C2CP	KEGG_HYPERTROPHIC_CARDIOMYOPATHY_HCM	5.42542804897441e-05	0.00277531511735999	0.0169252468265162	0.148148148148148	CACNA2D1 | DMD | ITGA11 | ITGA3 | ITGA8 | ITGB4 | LAMA2 | LMNA | SGCD | SGCG | SLC8A1 | TPM2
3	ANXA10	MSig-C2CP	PID_E2F_PATHWAY	7.25881311063466e-05	0.00357563756931263	0.0155148095909732	0.154929577464789	CCNA2 | CDK1 | CDK2 | CDKN1B | CDKN2C | E2F1 | MCM3 | MYBL2 | RRM1 | RRM2 | TK1
3	ANXA10	MSig-C2CP	PID_FOXM1_PATHWAY	7.58110620799115e-05	0.0036010254487958	0.0112834978843441	0.210526315789474	BIRC5 | CCNA2 | CDC25B | CDK1 | CDK2 | CENPA | FOXM1 | NEK2
3	ANXA10	MSig-C2CP	KEGG_ARRHYTHMOGENIC_RIGHT_VENTRICULAR_CARDIOMYOPATHY_ARVC	8.27718525320606e-05	0.00368345103593273	0.0155148095909732	0.152777777777778	CACNA2D1 | DMD | ITGA11 | ITGA3 | ITGA8 | ITGB4 | LAMA2 | LMNA | SGCD | SGCG | SLC8A1
3	ANXA10	MSig-C2CP	REACTOME_MITOTIC_G1_G1_S_PHASES	8.30853617127683e-05	0.00368345103593273	0.0211565585331453	0.12	CCNA2 | CDK1 | CDK2 | CDKN1B | CDKN2C | E2F1 | MCM3 | MCM4 | MCM7 | MYBL2 | POLE2 | PSMA2 | PSMA3 | RRM2 | SKP1
3	ANXA10	MSig-C2CP	REACTOME_NCAM1_INTERACTIONS	9.22199936239558e-05	0.00395653521031811	0.0112834978843441	0.205128205128205	COL1A1 | COL1A2 | COL3A1 | COL4A4 | COL4A5 | COL6A1 | COL6A2 | COL6A3
3	ANXA10	MSig-C2CP	REACTOME_SYNTHESIS_OF_DNA	0.000110490445170988	0.00459225912741919	0.0169252468265162	0.137931034482759	CCNA2 | CDK2 | CDKN1B | GINS2 | MCM3 | MCM4 | MCM7 | POLD2 | POLE2 | PSMA2 | PSMA3 | RFC5
3	ANXA10	MSig-C2CP	REACTOME_G1_S_TRANSITION	0.000119241771401393	0.00480580472617734	0.0183356840620592	0.128712871287129	CCNA2 | CDK1 | CDK2 | CDKN1B | E2F1 | MCM3 | MCM4 | MCM7 | POLE2 | PSMA2 | PSMA3 | RRM2 | SKP1
3	ANXA10	MSig-C2CP	KEGG_DILATED_CARDIOMYOPATHY	0.000123577318849968	0.00483405394324876	0.0169252468265162	0.136363636363636	CACNA2D1 | DMD | ITGA11 | ITGA3 | ITGA8 | ITGB4 | LAMA2 | LMNA | SGCD | SGCG | SLC8A1 | TPM2
3	ANXA10	MSig-C2CP	REACTOME_REGULATION_OF_INSULIN_LIKE_GROWTH_FACTOR_IGF_ACTIVITY_BY_INSULIN_LIKE_GROWTH_FACTOR_BINDING_PROTEINS_IGFBPS	0.000173072271004541	0.00657674629817255	0.00705218617771509	0.333333333333333	IGFBP2 | IGFBP3 | IGFBP4 | IGFBP5 | IGFBP6
3	ANXA10	MSig-C2CP	REACTOME_GLYCOSAMINOGLYCAN_METABOLISM	0.000195374225790575	0.00721799223059624	0.0183356840620592	0.122641509433962	ACAN | BGN | CHST3 | CHST7 | FMOD | GPC1 | GPC6 | HAS2 | LUM | LYVE1 | SDC2 | UST | VCAN
3	ANXA10	MSig-C2CP	PID_TXA2PATHWAY	0.0002451852966516	0.00881341742017912	0.0126939351198872	0.160714285714286	GNA14 | GNG2 | NOS3 | PIK3CG | PRKG1 | PTGDR | PTGIR | SLC9A3R1 | YES1
3	ANXA10	MSig-C2CP	REACTOME_DEVELOPMENTAL_BIOLOGY	0.000260374853445576	0.00911311987059516	0.0409026798307475	0.0773333333333333	AKT2 | ALCAM | ANK3 | CDK1 | COL1A1 | COL1A2 | COL3A1 | COL4A4 | COL4A5 | COL6A1 | COL6A2 | COL6A3 | EBF1 | GPC1 | KIF4A | KLF4 | MEF2A | MEF2C | MYL9 | NEO1 | NRAS | PFN2 | PPARG | SEMA5A | SLIT2 | SLIT3 | SPTBN1 | TRPC4 | UNC5B
3	ANXA10	MSig-C2CP	NABA_PROTEOGLYCANS	0.000299942177278089	0.0102287973276887	0.00987306064880113	0.2	ACAN | ASPN | BGN | FMOD | HAPLN1 | LUM | VCAN
3	ANXA10	MSig-C2CP	REACTOME_CHONDROITIN_SULFATE_DERMATAN_SULFATE_METABOLISM	0.000309198579686415	0.0102808527745733	0.0112834978843441	0.173913043478261	BGN | CHST3 | CHST7 | GPC1 | GPC6 | SDC2 | UST | VCAN
3	ANXA10	MSig-C2CP	BIOCARTA_MCM_PATHWAY	0.000448973363478274	0.0145642578884416	0.00705218617771509	0.277777777777778	CDK2 | CDKN1B | MCM3 | MCM4 | MCM7
3	ANXA10	MSig-C2CP	REACTOME_UNWINDING_OF_DNA	0.000557040048819765	0.0176396015459592	0.00564174894217207	0.363636363636364	GINS2 | MCM3 | MCM4 | MCM7
3	ANXA10	MSig-C2CP	REACTOME_INTEGRIN_CELL_SURFACE_INTERACTIONS	0.000597189928569551	0.0184712233720349	0.0141043723554302	0.131578947368421	COL1A1 | COL1A2 | COL4A4 | COL4A5 | ITGA11 | ITGA3 | ITGA8 | ITGB4 | LAMA2 | LAMA5
3	ANXA10	MSig-C2CP	BIOCARTA_P27_PATHWAY	0.000810451716367572	0.024048545913989	0.00564174894217207	0.333333333333333	CDK2 | CDKN1B | E2F1 | SKP1
3	ANXA10	MSig-C2CP	REACTOME_DNA_STRAND_ELONGATION	0.000813672606112409	0.024048545913989	0.00846262341325811	0.2	GINS2 | MCM3 | MCM4 | MCM7 | POLD2 | RFC5
3	ANXA10	MSig-C2CP	PID_PLK1_PATHWAY	0.00110385575828549	0.0319158295330369	0.00987306064880113	0.162790697674419	BUB1 | CDC25B | CDK1 | KIF20A | NDC80 | PRC1 | TPX2
3	ANXA10	MSig-C2CP	SA_REG_CASCADE_OF_CYCLIN_EXPR	0.00113552160287271	0.0321328453578873	0.00564174894217207	0.307692307692308	CCNA2 | CDK2 | CDKN1B | E2F1
3	ANXA10	MSig-C2CP	REACTOME_CELL_SURFACE_INTERACTIONS_AT_THE_VASCULAR_WALL	0.00119921900350287	0.0332283598887253	0.0141043723554302	0.120481927710843	ANGPT1 | COL1A1 | COL1A2 | ITGA3 | NRAS | PF4 | PROS1 | SLC7A5 | SLC7A8 | YES1
3	ANXA10	MSig-C2CP	ST_WNT_BETA_CATENIN_PATHWAY	0.00137739004800817	0.037386301303079	0.00846262341325811	0.181818181818182	AKT2 | AXIN2 | DACT1 | DKK2 | LRP1 | SFRP1
3	ANXA10	MSig-C2CP	BIOCARTA_CELLCYCLE_PATHWAY	0.00150557178191765	0.0392629503911858	0.00705218617771509	0.217391304347826	CDK1 | CDK2 | CDKN1B | CDKN2C | E2F1
3	ANXA10	MSig-C2CP	REACTOME_G0_AND_EARLY_G1	0.00150557178191765	0.0392629503911858	0.00705218617771509	0.217391304347826	CCNA2 | CDK1 | CDK2 | E2F1 | MYBL2
3	ANXA10	MSig-C2CP	REACTOME_REGULATION_OF_MITOTIC_CELL_CYCLE	0.00160462825813632	0.0410414535254097	0.0126939351198872	0.125	CCNA2 | CDK1 | CDK2 | MAD2L1 | PSMA2 | PSMA3 | PTTG1 | SKP1 | UBE2C
3	ANXA10	MSig-C2CP	REACTOME_A_TETRASACCHARIDE_LINKER_SEQUENCE_IS_REQUIRED_FOR_GAG_SYNTHESIS	0.00184280159655236	0.0453875208039747	0.00705218617771509	0.208333333333333	BGN | GPC1 | GPC6 | SDC2 | VCAN
3	ANXA10	MSig-C2CP	REACTOME_NITRIC_OXIDE_STIMULATES_GUANYLATE_CYCLASE	0.00184280159655236	0.0453875208039747	0.00705218617771509	0.208333333333333	GUCY1B3 | NOS3 | PDE1A | PDE2A | PRKG1
3	ANXA10	MSig-C2CP	REACTOME_CYCLIN_A_B1_ASSOCIATED_EVENTS_DURING_G2_M_TRANSITION	0.00203991073505616	0.049328750502267	0.00564174894217207	0.266666666666667	CCNA2 | CDC25B | CDK1 | XPO1
4	GIMAP7	Qiagen	Stem Cell Signaling	0.000260379105216029	0.045826722518021	0.0159883720930233	0.130952380952381	FZD4 | GLI2 | LRP6 | LTBP1 | RBL2 | SMAD2 | SMAD5 | SMAD6 | TCF7L1 | TGFBRAP1 | ZEB2
4	GIMAP7	MSig-C2CP	REACTOME_CHOLESTEROL_BIOSYNTHESIS	2.02681963523594e-11	2.6956701148638e-08	0.0159883720930233	0.55	CYP51A1 | DHCR7 | FDFT1 | FDPS | LBR | LSS | MSMO1 | MVD | MVK | NSDHL | SQLE
4	GIMAP7	MSig-C2CP	KEGG_STEROID_BIOSYNTHESIS	1.71782581686873e-08	1.1423541682177e-05	0.0116279069767442	0.533333333333333	CYP51A1 | DHCR7 | FDFT1 | LIPA | LSS | MSMO1 | NSDHL | SQLE
4	GIMAP7	MSig-C2CP	REACTOME_METABOLISM_OF_LIPIDS_AND_LIPOPROTEINS	8.4170568104193e-07	0.000373156185261922	0.0566860465116279	0.0864745011086474	ACLY | ACOT8 | AKR1C4 | CAV1 | CDK19 | CYP51A1 | DECR1 | DHCR7 | FADS1 | FASN | FDFT1 | FDPS | GNPAT | LBR | LDLR | LPCAT2 | LPGAT1 | LSS | MED11 | MSMO1 | MVD | MVK | NSDHL | PCCA | PCYT2 | PI4K2B | PIK3C2B | PIK3R4 | PLA2G12A | PPP1CB | PTEN | RDH11 | SCP2 | SLC27A1 | SLC44A1 | SPTLC2 | SQLE | TBL1X | WWTR1
4	TNFSF10	Qiagen	Endothelial Cell Biology	0.000898043953938138	0.0477292970937397	0.0144717800289436	0.121951219512195	CAV1 | CDH5 | F2R | FN1 | KDR | KIT | PECAM1 | THBS1 | TNFSF10 | VWF
4	TNFSF10	Qiagen	Prostate Cancer	0.00108475675213045	0.0477292970937397	0.0144717800289436	0.119047619047619	AR | CAV1 | CAV2 | ERG | FOXO1 | SCAF11 | TFPI2 | TGFB1I1 | TIMP2 | TP53
4	TNFSF10	Qiagen	TGFß / BMP Signaling Pathway	0.000603143544720355	0.0477292970937397	0.0144717800289436	0.128205128205128	BMP4 | BMP6 | BMPR2 | PDGFB | SMAD2 | SMAD5 | TGFB1I1 | TGFBRAP1 | THBS1 | TNFSF10
4	TNFSF10	Qiagen	Ubiquitin Ligases	0.000850907990547037	0.0477292970937397	0.0376266280752533	0.0730337078651685	ATRX | FBXL3 | FBXO18 | FBXO21 | FBXW2 | HERC1 | KLHL22 | KLHL9 | MDM2 | MID1 | MID2 | MYCBP2 | RHOBTB1 | SOCS4 | TRAF5 | TRIM13 | TRIM22 | TRIM38 | TRIM4 | TRIM44 | TTC3 | UHRF2 | VPS41 | VPS8 | ZNRF1 | ZYG11B
4	TNFSF10	MSig-C2CP	KEGG_ENDOCYTOSIS	2.72665820011907e-06	0.00362645540615836	0.0303907380607815	0.11864406779661	AGAP1 | AP2A2 | AP2B1 | ARAP3 | ARRB1 | ASAP2 | CXCR4 | EEA1 | EHD2 | EPS15 | F2R | GIT2 | GRK5 | IGF1R | KDR | KIT | MDM2 | PIP5K1C | PLD1 | RAB22A | RUFY1
4	TNFSF10	MSig-C2CP	KEGG_FOCAL_ADHESION	1.25496535413659e-05	0.0083455196050083	0.0303907380607815	0.107692307692308	CAV1 | CAV2 | COL4A1 | COL4A2 | COL5A2 | DOCK1 | FN1 | FYN | IGF1R | KDR | LAMA4 | LAMB1 | LAMB2 | LAMC1 | PAK2 | PDGFB | PDGFD | PIP5K1C | PPP1CB | THBS1 | VWF
4	TNFSF10	MSig-C2CP	PID_INTEGRIN3_PATHWAY	2.31836743645368e-05	0.0102780956349447	0.0130246020260492	0.209302325581395	COL4A1 | FN1 | KDR | LAMA4 | LAMB1 | LAMC1 | PDGFB | PECAM1 | THBS1
4	TNFSF10	MSig-C2CP	PID_INTEGRIN1_PATHWAY	0.000115671622783245	0.0307686516603431	0.0144717800289436	0.15625	COL4A1 | COL5A2 | FN1 | JAM2 | LAMA4 | LAMB1 | LAMB2 | LAMC1 | NID1 | THBS1
4	TNFSF10	MSig-C2CP	NABA_BASEMENT_MEMBRANES	9.32239665537713e-05	0.0307686516603431	0.0115774240231548	0.2	COL4A1 | COL4A2 | HSPG2 | LAMA4 | LAMB1 | LAMB2 | LAMC1 | NID1
4	TNFSF10	MSig-C2CP	KEGG_ECM_RECEPTOR_INTERACTION	0.000174327739078206	0.0386426488290023	0.0159189580318379	0.1375	COL4A1 | COL4A2 | COL5A2 | FN1 | HSPG2 | LAMA4 | LAMB1 | LAMB2 | LAMC1 | THBS1 | VWF
4	TNFSF10	MSig-C2CP	KEGG_GLYCEROPHOSPHOLIPID_METABOLISM	0.000248057987896758	0.0471310177003841	0.0144717800289436	0.142857142857143	CDS2 | DGKA | DGKZ | GNPAT | LPCAT2 | LPGAT1 | LYPLA1 | PCYT2 | PLA2G12A | PLD1
5	CCL8	Qiagen	NFkB Signaling Targets	2.20440251212469e-11	3.87974842133946e-09	0.0501792114695341	0.168674698795181	BIRC3 | C3 | CCL2 | CSF2 | CSF3 | CXCL2 | ICAM1 | IL1B | IL6 | NFKBIA | PTGS2 | SELE | SOD2 | VCAM1
5	CCL8	Qiagen	Crohns Disease	3.32966298500384e-09	2.93010342680338e-07	0.043010752688172	0.146341463414634	C3 | CASP1 | CCL2 | CCL20 | CXCL2 | CXCL3 | IL1B | IL6 | SELE | SELL | SOD2 | UBD
5	CCL8	Qiagen	Antifungal Response	2.26491159909856e-08	1.32874813813782e-06	0.039426523297491	0.141025641025641	C3 | CASP1 | CCL2 | CCL20 | CSF2 | CSF3 | CXCL2 | IL1B | IL6 | NFKBIA | PTGS2
5	CCL8	Qiagen	Transplant Rejection	1.01051682735657e-07	4.4462740403689e-06	0.03584229390681	0.140845070422535	C3 | CASP1 | CCL2 | CD44 | CSF2 | ICAM1 | IL1B | IL32 | IL6 | VCAM1
5	CCL8	Qiagen	Cancer Inflammation & Immunity Crosstalk	4.54461582830035e-07	1.14264626540123e-05	0.03584229390681	0.120481927710843	CCL2 | CCL20 | CD274 | CSF2 | CSF3 | CXCL2 | GBP1 | IL1B | IL6 | PTGS2
5	CCL8	Qiagen	Endothelial Cell Biology	4.0500672931226e-07	1.14264626540123e-05	0.03584229390681	0.121951219512195	CASP1 | CCL2 | ICAM1 | IL1B | IL6 | PTGS2 | SELE | SELL | SERPINE1 | VCAM1
5	CCL8	Qiagen	Inflammasomes	4.0500672931226e-07	1.14264626540123e-05	0.03584229390681	0.121951219512195	BIRC3 | CASP1 | CCL2 | CTSB | CXCL2 | IL1B | IL6 | NFKBIA | PTGS2 | RIPK2
5	CCL8	Qiagen	Atherosclerosis	1.59009938293803e-06	3.49821864246367e-05	0.032258064516129	0.121621621621622	APOB | CCL2 | CD44 | CSF2 | ICAM1 | SELE | SELL | SERPINE1 | VCAM1
5	CCL8	Qiagen	Inflammatory Response & Autoimmunity	2.04985777572551e-06	4.00861076141877e-05	0.0681003584229391	0.0532212885154062	C3 | CCL2 | CCL20 | CCL8 | CSF2 | CSF3 | CXCL2 | CXCL3 | IL10RB | IL17RA | IL1B | IL32 | IL37 | IL6 | PTGS2 | RIPK2 | SELE | TNFSF15 | TNFSF18
5	CCL8	Qiagen	Dendritic & Antigen Presenting Cell	3.42525082012097e-06	4.62462965096824e-05	0.032258064516129	0.111111111111111	CCL2 | CCL8 | CD44 | CSF2 | CXCL2 | ICAM1 | IL6 | TAP2 | VCAM1
5	CCL8	Qiagen	Inflammatory Cytokines & Receptors	2.77367878525379e-06	4.62462965096824e-05	0.032258064516129	0.113924050632911	CCL2 | CCL20 | CCL8 | CSF2 | CSF3 | CXCL2 | CXCL3 | IL10RB | IL1B
5	CCL8	Qiagen	Innate & Adaptive Immune Responses	4.20420877360749e-06	4.62462965096824e-05	0.032258064516129	0.108433734939759	C3 | CASP1 | CCL2 | CSF2 | HLA-E | ICAM1 | IL1B | IL6 | NFKBIA
5	CCL8	Qiagen	NFkB Signaling Pathway	3.42525082012097e-06	4.62462965096824e-05	0.032258064516129	0.111111111111111	BIRC3 | CASP1 | CCL2 | CSF2 | CSF3 | ICAM1 | IL1B | NFKBIA | NFKBIE
5	CCL8	Qiagen	NFkB Signaling Pathway Plus	3.77227839206424e-06	4.62462965096824e-05	0.025089605734767	0.159090909090909	BIRC3 | CASP1 | CCL2 | CCL20 | CSF2 | CXCL2 | CXCL3
5	CCL8	Qiagen	Th17 Response	4.20420877360749e-06	4.62462965096824e-05	0.032258064516129	0.108433734939759	CCL2 | CCL20 | CSF2 | CSF3 | CXCL2 | ICAM1 | IL17RA | IL1B | IL6
5	CCL8	Qiagen	Wound Healing	3.79760968063163e-06	4.62462965096824e-05	0.032258064516129	0.109756097560976	CCL2 | CSF2 | CSF3 | CXCL2 | IL1B | IL6 | PTGS2 | SERPINE1 | TGFA
5	CCL8	Qiagen	Cytokines & Chemokines	2.88761850387151e-05	0.000282344920378548	0.028673835125448	0.0987654320987654	CCL2 | CCL20 | CCL8 | CSF2 | CSF3 | CXCL2 | IL1B | IL6
5	CCL8	Qiagen	Toll	2.88761850387151e-05	0.000282344920378548	0.028673835125448	0.0987654320987654	CCL2 | CSF2 | CSF3 | IL1B | IL6 | NFKBIA | PTGS2 | RIPK2
5	CCL8	Qiagen	T	3.15873823747241e-05	0.000292598910418497	0.028673835125448	0.0975609756097561	CD274 | CD3D | CSF2 | ICOSLG | IL1B | IL6 | NCK1 | RIPK2
5	CCL8	Qiagen	Female Infertility	3.45082542255098e-05	0.000303672637184486	0.028673835125448	0.0963855421686747	C3 | ICAM1 | IL1B | IL6 | OLFM1 | PTGS2 | SELL | VCAM1
5	CCL8	Qiagen	WNT Signaling Targets	0.000155364162514833	0.00130209964774336	0.025089605734767	0.0909090909090909	ANGPTL4 | CD44 | CEBPD | CUBN | IL6 | NRCAM | PTGS2
5	CCL8	Qiagen	Mesenchymal Stem Cells	0.000168524403949953	0.00134819523159962	0.025089605734767	0.0897435897435897	CD44 | CSF2 | CSF3 | ICAM1 | IL1B | IL6 | VCAM1
5	CCL8	Qiagen	Antibacterial Response	0.000197551003977633	0.00139075906800254	0.025089605734767	0.0875	BIRC3 | CASP1 | CXCL2 | IL1B | IL6 | NFKBIA | RIPK2
5	CCL8	Qiagen	Insulin Resistance	0.000197551003977633	0.00139075906800254	0.025089605734767	0.0875	CASP1 | CCL2 | IL1B | IL6 | INSR | NFKBIA | SERPINE1
5	CCL8	Qiagen	Macular Degeneration	0.000197551003977633	0.00139075906800254	0.025089605734767	0.0875	C3 | CCL2 | ICAM1 | IL6 | SERPINE1 | SOD2 | VCAM1
5	CCL8	Qiagen	Cystic Fibrosis	0.000213506730093477	0.00144527632678661	0.025089605734767	0.0864197530864197	CCL2 | CXCL2 | ICAM1 | IL1B | IL6 | NFKBIA | PTGS2
5	CCL8	Qiagen	GPCR Signaling PathwayFinder	0.000248536439015455	0.00162008938024889	0.025089605734767	0.0843373493975904	CCL2 | ICAM1 | IL1B | LPAR2 | PTGS2 | SERPINE1 | VCAM1
5	CCL8	Qiagen	Chemokines & Receptors	0.00104847695763735	0.00659042659086336	0.021505376344086	0.0779220779220779	CCL2 | CCL20 | CCL8 | CXCL2 | CXCL3 | IL1B
5	CCL8	Qiagen	Angiogenesis	0.00145514760498138	0.00711405495768676	0.021505376344086	0.0731707317073171	ANGPTL4 | CCL2 | IL1B | IL6 | SERPINE1 | TGFA
5	CCL8	Qiagen	Glucocorticoid Signaling	0.00136553820968133	0.00711405495768676	0.021505376344086	0.0740740740740741	ANGPTL4 | FOSL2 | H6PD | IL6 | NFKBIA | POU2F2
5	CCL8	Qiagen	HIV Host Response Plus	0.00136553820968133	0.00711405495768676	0.021505376344086	0.0740740740740741	CCL2 | CCL8 | CD44 | IL1B | NFKBIA | SELL
5	CCL8	Qiagen	IL6/STAT3 Signaling Pathway Plus	0.00143819375491466	0.00711405495768676	0.014336917562724	0.121212121212121	CCL2 | CEBPD | IL6 | NFKBIA
5	CCL8	Qiagen	Multiple Sclerosis	0.00145514760498138	0.00711405495768676	0.021505376344086	0.0731707317073171	CCL2 | CD44 | ICAM1 | IL1B | IL6 | VCAM1
5	CCL8	Qiagen	Stress & Toxicity PathwayFinder	0.00128020254452667	0.00711405495768676	0.021505376344086	0.075	CASP1 | CCL2 | FTH1 | IL1B | IL6 | SERPINE1
5	CCL8	Qiagen	T Cell Anergy & Immune Tolerance	0.00136553820968133	0.00711405495768676	0.021505376344086	0.0740740740740741	CSF2 | ICAM1 | IL6 | PTGS2 | SELL | TNFRSF9
5	CCL8	Qiagen	Type I Interferon Response	0.00136553820968133	0.00711405495768676	0.021505376344086	0.0740740740740741	CASP1 | CCL2 | GBP1 | HLA-E | IL6 | SHB
5	CCL8	Qiagen	Fatty Liver	0.00154916925427743	0.00736902131764397	0.021505376344086	0.072289156626506	APOB | DGAT2 | IL1B | IL6 | INSR | SERPINE1
5	CCL8	Qiagen	Molecular Toxicology PathwayFinder	0.00336050415657996	0.0155644403041598	0.046594982078853	0.0359116022099447	BIRC3 | C3 | CASP1 | CD44 | CTSB | EHHADH | ERCC2 | ERO1L | ICAM1 | IL1B | IL6 | PTGS2 | TXNRD2
5	CCL8	Qiagen	Common Cytokines	0.00668881748975307	0.0275110406184486	0.017921146953405	0.0632911392405063	CSF2 | CSF3 | IL1B | IL6 | TGFA
5	CCL8	Qiagen	Hypoxia Signaling Pathway	0.00668881748975307	0.0275110406184486	0.017921146953405	0.0632911392405063	ANGPTL4 | ERO1L | GYS1 | SERPINE1 | SLC16A3
5	CCL8	Qiagen	Hypoxia Signaling Pathway Plus	0.00668881748975307	0.0275110406184486	0.017921146953405	0.0632911392405063	ANGPTL4 | ERO1L | GYS1 | SERPINE1 | SLC16A3
5	CCL8	Qiagen	IL6/STAT3 Signaling Pathway	0.00672144742382551	0.0275110406184486	0.010752688172043	0.115384615384615	CCL2 | CEBPD | NFKBIA
5	CCL8	Qiagen	Nephrotoxicity	0.00634136091945133	0.0275110406184486	0.017921146953405	0.0641025641025641	ANGPTL4 | CD44 | KLK1 | SOD2 | VCAM1
5	CCL8	Qiagen	Osteogenesis	0.00704939181943484	0.0281975672777394	0.017921146953405	0.0625	CSF2 | CSF3 | ICAM1 | NOG | VCAM1
5	CCL8	Qiagen	Antiviral Response	0.00781087383951194	0.0298850825163935	0.017921146953405	0.0609756097560976	CASP1 | CTSB | IL1B | IL6 | NFKBIA
5	CCL8	Qiagen	Phagocytosis	0.00781087383951194	0.0298850825163935	0.017921146953405	0.0609756097560976	C3 | CD44 | CSF2 | PLA2G4A | SERPINE1
5	CCL8	Qiagen	Estrogen Receptor Signaling	0.00821226515907825	0.0301116389166202	0.017921146953405	0.0602409638554217	C3 | CCL2 | L1CAM | PTGS2 | TGFA
5	CCL8	Qiagen	Insulin Signaling Pathway	0.00821226515907825	0.0301116389166202	0.017921146953405	0.0602409638554217	INSL3 | INSR | NCK1 | PTPRF | SERPINE1
5	CCL8	Qiagen	Angiogenic Growth Factors	0.010044429426058	0.0360779505915554	0.010752688172043	0.1	CCL2 | CSF3 | CXCL2
5	CCL8	MSig-C2CP	KEGG_CELL_ADHESION_MOLECULES_CAMS	5.82158067146309e-09	7.74270229304591e-06	0.0501792114695341	0.112	CD274 | CLDN1 | HLA-E | ICAM1 | ICOSLG | L1CAM | NRCAM | NRXN3 | PDCD1LG2 | PTPRF | SDC4 | SELE | SELL | VCAM1
5	CCL8	MSig-C2CP	NABA_MATRISOME_ASSOCIATED	1.26081157164161e-07	8.38439695141674e-05	0.10752688172043	0.0442477876106195	ADAMTSL1 | ANGPTL4 | CCL2 | CCL20 | CCL8 | CSF2 | CSF3 | CTSB | CTSC | CXCL2 | CXCL3 | CXCL8 | FGF6 | HABP2 | IL1B | IL37 | IL6 | INSL3 | P4HA2 | PI3 | PLOD2 | PLXNA1 | SDC4 | SEMA3G | SEMA4B | SERPINE1 | SULF2 | TGFA | TNFSF15 | TNFSF18
5	CCL8	MSig-C2CP	KEGG_NOD_LIKE_RECEPTOR_SIGNALING_PATHWAY	2.1998060553406e-07	9.75247351200999e-05	0.032258064516129	0.152542372881356	BIRC3 | CASP1 | CCL2 | CCL8 | CXCL2 | IL1B | IL6 | NFKBIA | RIPK2
5	CCL8	MSig-C2CP	NABA_MATRISOME	2.01811781963297e-06	0.000671024175027963	0.121863799283154	0.0360551431601273	ABI3BP | ADAMTSL1 | ANGPTL4 | CCL2 | CCL20 | CCL8 | CRIM1 | CSF2 | CSF3 | CTSB | CTSC | CXCL2 | CXCL3 | CXCL8 | ESM1 | FGF6 | HABP2 | IL1B | IL37 | IL6 | INSL3 | P4HA2 | PI3 | PLOD2 | PLXNA1 | SDC4 | SEMA3G | SEMA4B | SERPINE1 | SULF2 | TGFA | TNFSF15 | TNFSF18 | VWCE
5	CCL8	MSig-C2CP	NABA_SECRETED_FACTORS	4.21645568465486e-06	0.00112157721211819	0.0609318996415771	0.0553745928338762	ANGPTL4 | CCL2 | CCL20 | CCL8 | CSF2 | CSF3 | CXCL2 | CXCL3 | CXCL8 | FGF6 | IL1B | IL37 | IL6 | INSL3 | TGFA | TNFSF15 | TNFSF18
5	CCL8	MSig-C2CP	BIOCARTA_MONOCYTE_PATHWAY	9.68284146303345e-06	0.00214636319097241	0.014336917562724	0.4	CD44 | ICAM1 | SELE | SELL
5	CCL8	MSig-C2CP	KEGG_CYTOKINE_CYTOKINE_RECEPTOR_INTERACTION	1.75840408946899e-05	0.00334096776999108	0.0501792114695341	0.0580912863070539	CCL2 | CCL20 | CCL8 | CSF2 | CSF3 | CXCL2 | CXCL3 | IL10RB | IL17RA | IL1B | IL6 | TNFRSF9 | TNFSF15 | TNFSF18
5	CCL8	MSig-C2CP	BIOCARTA_LAIR_PATHWAY	5.93163543879575e-05	0.00986134391699794	0.014336917562724	0.266666666666667	C3 | ICAM1 | IL6 | VCAM1
5	CCL8	MSig-C2CP	BIOCARTA_LYM_PATHWAY	0.000262150379412203	0.0387400005131366	0.010752688172043	0.333333333333333	ICAM1 | SELL | VCAM1
5	CCL8	MSig-C2CP	REACTOME_IMMUNE_SYSTEM	0.000313544855266424	0.0417014657504344	0.0931899641577061	0.0314389359129383	BIRC3 | C3 | CASP1 | CD274 | CD3D | CD44 | CSF2 | CTSB | CTSC | DYNC1H1 | GBP1 | GBP5 | ICAM1 | ICOSLG | IL1B | IL6 | NCK1 | NFKBIA | NFKBIE | PDCD1LG2 | RIPK2 | SELL | TAP2 | THEM4 | TRIM37 | VCAM1
5	CXCL6	Qiagen	NFkB Signaling Pathway	3.83030226981878e-10	5.50701208397332e-08	0.0222693531283139	0.259259259259259	BIRC2 | BIRC3 | CARD11 | CASP1 | CCL2 | CFLAR | CSF2 | CSF3 | ICAM1 | IKBKE | IL1A | IL1B | IRAK2 | JUN | NFKB1 | NFKBIA | NFKBIE | RELA | TLR1 | TNFRSF10B | TRAF3
5	CXCL6	Qiagen	NFkB Signaling Targets	6.25796827724241e-10	5.50701208397332e-08	0.0222693531283139	0.253012048192771	BIRC2 | BIRC3 | C3 | CCL2 | CSF2 | CSF3 | CXCL1 | CXCL2 | ICAM1 | IL1A | IL1B | IL6 | NFKB1 | NFKBIA | PDGFB | PLAU | PTGS2 | RELA | SELE | SELP | SOD2
5	CXCL6	Qiagen	Angiogenesis	3.20354097415672e-09	1.87941070483861e-07	0.0212089077412513	0.24390243902439	ANG | ANPEP | CCL2 | CTGF | CXCL1 | CXCL5 | CXCL6 | EDN1 | ENG | EPHB4 | IL1B | IL6 | ITGAV | ITGB3 | NRP2 | PLAU | PTGS1 | S1PR1 | SERPINE1 | TGFA
5	CXCL6	Qiagen	Inflammasomes	1.96073673605453e-08	8.62724163863994e-07	0.0201484623541888	0.231707317073171	BIRC2 | BIRC3 | CASP1 | CCL2 | CFLAR | CTSB | CXCL1 | CXCL2 | IL12A | IL1B | IL6 | MAPK9 | NFKB1 | NFKBIA | PTGS2 | RELA | RIPK2 | TAB2 | TNFSF4
5	CXCL6	Qiagen	Antifungal Response	4.94040789544632e-08	1.7390235791971e-06	0.0190880169671262	0.230769230769231	C3 | CASP1 | CCL2 | CSF2 | CSF3 | CXCL1 | CXCL2 | F2RL1 | IL12A | IL1A | IL1B | IL6 | JUN | NFKB1 | NFKBIA | PLCG2 | PTGS2 | PTX3
5	CXCL6	Qiagen	Wound Healing	1.12256289627533e-07	3.29285116240763e-06	0.0190880169671262	0.219512195121951	CCL2 | CSF2 | CSF3 | CTGF | CTSK | CTSV | CXCL1 | CXCL2 | CXCL5 | IL1B | IL6 | IL6ST | ITGAV | ITGB3 | PLAU | PTGS2 | SERPINE1 | TGFA
5	CXCL6	Qiagen	NFkB Signaling Pathway Plus	1.60898051966632e-07	4.04543673516102e-06	0.0137857900318134	0.295454545454545	BIRC2 | BIRC3 | CARD11 | CASP1 | CCL2 | CFLAR | CSF2 | CXCL2 | CXCL3 | IRAK2 | JUN | NFKB1 | RELA
5	CXCL6	Qiagen	Cancer Inflammation & Immunity Crosstalk	7.19120163485942e-07	1.58206435966907e-05	0.0180275715800636	0.204819277108434	CCL2 | CD274 | CSF2 | CSF3 | CXCL1 | CXCL2 | CXCL5 | GBP1 | GZMA | HLA-B | HLA-C | IL12A | IL1A | IL1B | IL6 | NFKB1 | PTGS2
5	CXCL6	Qiagen	Glycosylation	2.11950887748012e-06	4.14481736040556e-05	0.0169671261930011	0.2	B4GALT1 | B4GALT5 | C1GALT1 | FUCA1 | GALNT11 | GALNT6 | GLB1 | GNPTAB | HEXA | HEXB | MAN1B1 | MAN2A1 | MANBA | NEU3 | POMT1 | ST3GAL1
5	CXCL6	Qiagen	Toll	2.51846836096434e-06	4.43250431529724e-05	0.0169671261930011	0.197530864197531	CCL2 | CSF2 | CSF3 | IL12A | IL1A | IL1B | IL6 | IRAK2 | JUN | NFKB1 | NFKBIA | PTGS2 | RELA | RIPK2 | SIGIRR | TLR1
5	CXCL6	Qiagen	Endothelial Cell Biology	2.98359638098732e-06	4.77375420957971e-05	0.0169671261930011	0.195121951219512	CASP1 | CCL2 | CFLAR | EDN1 | ENG | ICAM1 | IL1B | IL6 | ITGAV | ITGB3 | PLAU | PROCR | PTGS2 | SELE | SELL | SERPINE1
5	CXCL6	Qiagen	Atherosclerosis	3.6832390817743e-06	5.4020839866023e-05	0.0159066808059385	0.202702702702703	ABCA1 | CCL2 | CD44 | CFLAR | CSF2 | CTGF | ENG | ICAM1 | IL1A | NFKB1 | PDGFB | PTGS1 | SELE | SELL | SERPINE1
5	CXCL6	Qiagen	Inflammatory Response & Autoimmunity	1.32224080852684e-05	0.00017901106330825	0.0402969247083775	0.106442577030812	C3 | CCL2 | CSF2 | CSF3 | CXCL1 | CXCL2 | CXCL3 | CXCL5 | CXCL6 | EBI3 | F11R | GRN | HDAC9 | IL12A | IL13RA1 | IL17RA | IL1A | IL1B | IL32 | IL6 | IL6ST | MGLL | NFATC4 | NFE2L1 | NFKB1 | PDGFB | PLA2G7 | PROCR | PTGS2 | PTX3 | RIPK2 | SELE | SIGIRR | STAB1 | TLR1 | TNFSF15 | TNFSF4 | TPST1
5	CXCL6	Qiagen	WNT Signaling Targets	2.84594995237103e-05	0.00035777656544093	0.0148462354188759	0.181818181818182	BTRC | CD44 | CDKN2A | CEBPD | CTGF | CUBN | DAB2 | DKK1 | IL6 | MET | NRCAM | PTGS2 | SMO | TLE1
5	CXCL6	Qiagen	Mesenchymal Stem Cells	3.30888716008333e-05	0.000388242760116444	0.0148462354188759	0.179487179487179	ANPEP | BDNF | BMP6 | CD44 | CSF2 | CSF3 | ENG | HDAC1 | ICAM1 | IL1B | IL6 | ITGAV | MCAM | SMURF2
5	CXCL6	Qiagen	Antiviral Response	5.88672594364139e-05	0.000493363698133755	0.0148462354188759	0.170731707317073	CASP1 | CTSB | CTSS | DDX58 | IL12A | IL1B | IL6 | ISG15 | JUN | MX1 | NFKB1 | NFKBIA | RELA | TRAF3
5	CXCL6	Qiagen	Crohns Disease	5.88672594364139e-05	0.000493363698133755	0.0148462354188759	0.170731707317073	C3 | CASP1 | CCL2 | CD55 | CXCL1 | CXCL2 | CXCL3 | IL1B | IL6 | ISG15 | SELE | SELL | SOD2 | UBD
5	CXCL6	Qiagen	Multiple Sclerosis	5.88672594364139e-05	0.000493363698133755	0.0148462354188759	0.170731707317073	APP | CCL2 | CD44 | CD9 | HDAC1 | HEXB | ICAM1 | IL1B | IL6 | IL6ST | JAK1 | JUN | NFKB1 | RANGAP1
5	CXCL6	Qiagen	Protease Activated Receptor Signaling	5.30274473517763e-05	0.000493363698133755	0.00848356309650053	0.285714285714286	ADCY7 | CSF2 | CXCL1 | F2RL1 | NFKB1 | RELA | SELE | SELP
5	CXCL6	Qiagen	Transplant Rejection	5.05429341098342e-05	0.000493363698133755	0.0137857900318134	0.183098591549296	C3 | CASP1 | CCL2 | CD44 | CSF2 | CTGF | GZMA | ICAM1 | IL12A | IL1B | IL32 | IL6 | NFKB1
5	CXCL6	Qiagen	Type I Interferon Response	5.11688988240231e-05	0.000493363698133755	0.0148462354188759	0.172839506172839	CASP1 | CCL2 | DDX58 | GBP1 | HLA-B | HLA-E | IFI27 | IFI6 | IL6 | ISG15 | JAK1 | MET | MX1 | TRAF3
5	CXCL6	Qiagen	Female Infertility	6.75571645682749e-05	0.000495419206834015	0.0148462354188759	0.168674698795181	C3 | CD55 | DKK1 | ICAM1 | IL1A | IL1B | IL6 | ITGAV | ITGB3 | LAMC2 | PTGS1 | PTGS2 | SELL | TNFRSF10B
5	CXCL6	Qiagen	Innate & Adaptive Immune Responses	6.75571645682749e-05	0.000495419206834015	0.0148462354188759	0.168674698795181	C3 | CASP1 | CCL2 | CSF2 | DDX58 | HLA-E | ICAM1 | IL1A | IL1B | IL6 | MX1 | NFKB1 | NFKBIA | TLR1
5	CXCL6	Qiagen	Th17 Response	6.75571645682749e-05	0.000495419206834015	0.0148462354188759	0.168674698795181	CCL2 | CSF2 | CSF3 | CXCL1 | CXCL2 | CXCL5 | CXCL6 | ICAM1 | IL17RA | IL1B | IL6 | JAK1 | NFKB1 | S1PR1
5	CXCL6	Qiagen	Alzheimer's Disease	7.73440808252e-05	0.000544502329009408	0.0148462354188759	0.166666666666667	ABCA1 | APBB2 | APH1A | APP | BDNF | CASP4 | CTSB | CTSC | IL1A | INSR | NCSTN | PLAU | PRKCD | SNCA
5	CXCL6	Qiagen	Fibrosis	8.2151400344373e-05	0.000556101786946525	0.0106044538706257	0.217391304347826	CTGF | EDN1 | ENG | INHBE | ITGAV | ITGB3 | ITGB8 | JUN | NFKB1 | PDGFB
5	CXCL6	Qiagen	Antibacterial Response	0.000179890230118135	0.00117261779632562	0.0137857900318134	0.1625	BIRC3 | CASP1 | CXCL1 | CXCL2 | IL12A | IL1B | IL6 | JUN | NFKB1 | NFKBIA | RELA | RIPK2 | TLR1
5	CXCL6	Qiagen	Cystic Fibrosis	0.000204498719924363	0.00124109567954096	0.0137857900318134	0.160493827160494	CCL2 | CXCL1 | CXCL2 | DNAJC5 | EDN1 | ICAM1 | IL1B | IL6 | MET | NFKB1 | NFKBIA | PLA2G5 | PTGS2
5	CXCL6	Qiagen	Dendritic & Antigen Presenting Cell	0.000204498719924363	0.00124109567954096	0.0137857900318134	0.160493827160494	CCL2 | CD44 | CSF2 | CXCL1 | CXCL2 | ICAM1 | IL12A | IL6 | NFKB1 | RELA | TAP2 | TAPBP | TLR1
5	CXCL6	Qiagen	Cell Death PathwayFinder	0.000231936531320643	0.0013606943170811	0.0137857900318134	0.158536585365854	APP | ATG12 | BIRC2 | BIRC3 | CASP1 | CFLAR | CTSB | CTSS | DPYSL4 | GAA | NFKB1 | PVR | SNCA
5	CXCL6	Qiagen	Cytoskeleton Regulators	0.000389950881895859	0.00221391468431198	0.0106044538706257	0.181818181818182	CALD1 | CASK | CCNA1 | CDC42BPA | CLIP1 | CLIP2 | IQGAP2 | MAPRE2 | MSN | NCK1
5	CXCL6	Qiagen	Angiogenic Growth Factors	0.000613293077621587	0.00337311192691873	0.00742311770943796	0.233333333333333	ANG | CCL2 | CD55 | CSF3 | CXCL2 | GRN | IL12A
5	CXCL6	Qiagen	Stress & Toxicity PathwayFinder	0.000669522523534418	0.00357078679218356	0.0127253446447508	0.15	ATG12 | CASP1 | CCL2 | EDN1 | IL1A | IL1B | IL6 | NBN | PVR | SERPINE1 | TNFRSF10B | TXNRD1
5	CXCL6	Qiagen	Glucocorticoid Signaling	0.000750396228510079	0.00388440400640511	0.0127253446447508	0.148148148148148	AFF1 | AMPD3 | CTGF | EDN1 | FOSL2 | GDPD1 | IL6 | MT2A | NFKBIA | PDP1 | POU2F2 | SPSB1
5	CXCL6	Qiagen	Autophagy	0.000936764200909759	0.00462886651409003	0.0127253446447508	0.144578313253012	APP | ATG12 | CDKN2A | CTSB | CTSS | DRAM1 | GAA | HDAC1 | LAMP1 | NFKB1 | SNCA | ULK2
5	CXCL6	Qiagen	Notch Signaling Pathway Plus	0.000946813605154778	0.00462886651409003	0.0095440084835631	0.176470588235294	ADA | CD44 | CFLAR | HDAC1 | JAG2 | NCSTN | NFKB1 | SEL1L | SMO
5	CXCL6	Qiagen	IL6/STAT3 Signaling Pathway Plus	0.00112714015114389	0.00536153152976551	0.00742311770943796	0.212121212121212	CASP4 | CCL2 | CEBPD | IL6 | NFKB1 | NFKBIA | RELA
5	CXCL6	Qiagen	Apoptosis	0.00125923643346117	0.00583225295497805	0.0339342523860021	0.0898876404494382	BCL2L13 | BDNF | BFAR | BIK | BIRC2 | BIRC3 | BOK | CARD11 | CASP1 | CASP4 | CCL2 | CFLAR | DAPK3 | ERC1 | ERCC2 | HDAC1 | IER3 | IFI6 | IL1A | MKL1 | MX1 | NFKB1 | RELA | RIPK2 | RIPK3 | SNCA | TNFRSF10B | TNFRSF21 | TNFRSF9 | TNFSF15 | TP53I3 | TRAF3
5	CXCL6	Qiagen	Cellular Senescence	0.00191157418034223	0.00862659117282647	0.0106044538706257	0.149253731343284	ALDH1A3 | CD44 | CREG1 | GLB1 | NBN | NFKB1 | PLAU | PRKCD | SERPINE1 | SOD2
5	CXCL6	Qiagen	Inflammatory Cytokines & Receptors	0.00205591215949031	0.00904601350175735	0.0116648992576882	0.139240506329114	CCL2 | CSF2 | CSF3 | CXCL1 | CXCL2 | CXCL3 | CXCL5 | CXCL6 | IL1A | IL1B | TNFSF4
5	CXCL6	Qiagen	Insulin Resistance	0.00227693079710647	0.0097741419583107	0.0116648992576882	0.1375	ADIPOR1 | CASP1 | CCL2 | IL1B | IL6 | INSR | MAPK9 | NFKBIA | PTPN1 | RELA | SERPINE1
5	CXCL6	Qiagen	Cytokines & Chemokines	0.00251681480074305	0.0103013815100181	0.0116648992576882	0.135802469135802	BMP6 | CCL2 | CSF2 | CSF3 | CXCL1 | CXCL2 | CXCL5 | IL12A | IL1A | IL1B | IL6
5	CXCL6	Qiagen	T Cell Anergy & Immune Tolerance	0.00251681480074305	0.0103013815100181	0.0116648992576882	0.135802469135802	CSF2 | HDAC9 | ICAM1 | IL1A | IL6 | JAK1 | JUN | NFKB1 | PTGS2 | SELL | TNFRSF9
5	CXCL6	Qiagen	Phagocytosis	0.00277671532802481	0.0111068613120992	0.0116648992576882	0.134146341463415	C3 | CD44 | CNN2 | CSF2 | CYP2S1 | ITGAV | MSN | PLA2G4A | PLA2G5 | RAC2 | SERPINE1
5	CXCL6	Qiagen	GPCR Signaling PathwayFinder	0.00305781897244516	0.0116994812858771	0.0116648992576882	0.132530120481928	CCL2 | CFLAR | CTGF | EDN1 | ICAM1 | IL1B | JUN | LPAR2 | PTGS2 | S1PR1 | SERPINE1
5	CXCL6	Qiagen	Tumor Metastasis	0.00305781897244516	0.0116994812858771	0.0116648992576882	0.132530120481928	CD44 | CD82 | CDKN2A | CTSK | EPHB2 | IL1B | ITGB3 | MCAM | MET | NF2 | SERPINE1
5	CXCL6	Qiagen	Molecular Toxicology PathwayFinder	0.00313734470134707	0.0117483546263209	0.0328738069989396	0.0856353591160221	ACO1 | ACOT7 | ALDH2 | AMFR | BIRC3 | C3 | CASP1 | CD44 | CFLAR | CPT1A | CRAT | CTSB | DNAJC5 | DPYSL4 | EHHADH | ERCC2 | ERO1L | FBXO6 | ICAM1 | IL1A | IL1B | IL6 | INHBE | MANBA | NFKB1 | NR5A2 | PTGS2 | PVR | SEL1L | SERP1 | TNFRSF10B
5	CXCL6	Qiagen	Leukemia	0.0034372665193776	0.0126033105710512	0.0095440084835631	0.147540983606557	CSF3 | CTGF | HDAC1 | IL12A | IL6 | JUN | NFKB1 | RAC2 | SMO
5	CXCL6	Qiagen	Growth Factors	0.00547866734621579	0.0196784786313057	0.00742311770943796	0.162790697674419	BDNF | BMP6 | CXCL1 | IL1A | IL1B | NRG1 | TNNT1
5	CXCL6	Qiagen	TGFß / BMP Signaling Pathway	0.00588881199352116	0.0207286182171945	0.0106044538706257	0.128205128205128	ACVRL1 | BMP6 | ENG | IL6 | JUN | LTBP2 | PDGFB | PLAU | SERPINE1 | TGFBR2
5	CXCL6	Qiagen	Hypoxia Signaling Pathway	0.00644430472309083	0.0218114929089228	0.0106044538706257	0.126582278481013	DNAJC5 | EDN1 | ERO1L | GYS1 | IER3 | MET | NFKB1 | PLAU | SERPINE1 | SLC16A3
5	CXCL6	Qiagen	Hypoxia Signaling Pathway Plus	0.00644430472309083	0.0218114929089228	0.0106044538706257	0.126582278481013	DNAJC5 | EDN1 | ERO1L | GYS1 | IER3 | MET | NFKB1 | PLAU | SERPINE1 | SLC16A3
5	CXCL6	Qiagen	Macular Degeneration	0.00703964385537435	0.0233769305386016	0.0106044538706257	0.125	ABCA1 | C3 | CCL2 | CTGF | EFEMP1 | HMOX2 | ICAM1 | IL6 | SERPINE1 | SOD2
5	CXCL6	Qiagen	Cancer Drug Targets	0.00767666203208297	0.0245653185026655	0.0106044538706257	0.123456790123457	CDK7 | CTSB | CTSS | HDAC1 | NFKB1 | PLK2 | PLK3 | PRKCD | PTGS2 | TXNRD1
5	CXCL6	Qiagen	TNF Signaling Pathway	0.00767666203208297	0.0245653185026655	0.0106044538706257	0.123456790123457	JUN | NFKB1 | NFKBIA | TNFRSF10B | TNFRSF10C | TNFRSF21 | TNFRSF9 | TNFSF15 | TNFSF4 | TRAF3
5	CXCL6	Qiagen	Neurotoxicity	0.00784671595425493	0.0246611072848012	0.0095440084835631	0.130434782608696	BDNF | BIK | BIRC2 | DRP2 | NFKB1 | SLC16A3 | SOD2 | TNFRSF10B | TYRP1
5	CXCL6	Qiagen	Fatty Liver	0.00908315418720237	0.0253751609039304	0.0106044538706257	0.120481927710843	ABCA1 | ADIPOR1 | CPT1A | DGAT2 | IL1B | IL6 | INSR | NFKB1 | PTPN1 | SERPINE1
5	CXCL6	Qiagen	Hypertension	0.00908315418720237	0.0253751609039304	0.0106044538706257	0.120481927710843	ATP2C1 | ATP6AP2 | CNGA3 | EDN1 | MYLK3 | P2RX4 | PLCG2 | PTGS1 | PTGS2 | S1PR1
5	CXCL6	Qiagen	IL6/STAT3 Signaling Pathway	0.00894909760679461	0.0253751609039304	0.00530222693531283	0.192307692307692	CCL2 | CEBPD | NFKB1 | NFKBIA | RELA
5	CXCL6	Qiagen	Immunotoxicity	0.00908315418720237	0.0253751609039304	0.0106044538706257	0.120481927710843	ABCA1 | AK4 | ANG | CRIM1 | IFI6 | NR5A2 | SLC25A13 | SNCA | TM6SF1 | VMP1
5	CXCL6	Qiagen	Insulin Signaling Pathway	0.00908315418720237	0.0253751609039304	0.0106044538706257	0.120481927710843	ANG | INSR | JUN | NCK1 | PTPN1 | PTPRF | RPS6KA1 | RRAS | RRAS2 | SERPINE1
5	CXCL6	Qiagen	Parkinson's Disease	0.00908315418720237	0.0253751609039304	0.0106044538706257	0.120481927710843	APP | BASP1 | BDNF | CASP1 | GPR37 | MAPK9 | NRXN3 | NSG1 | SNCA | SYNGR3
5	CXCL6	Qiagen	T	0.00835721018542438	0.0253751609039304	0.0106044538706257	0.121951219512195	ADA | CD274 | CSF2 | ICOSLG | IL12A | IL1B | IL6 | NCK1 | RIPK2 | TLR1
5	CXCL6	Qiagen	Notch Signaling Targets	0.00985637140999802	0.0262836570933281	0.0106044538706257	0.119047619047619	BDNF | CXCL2 | DKK1 | EDN1 | FJX1 | FOXF1 | JUN | PDGFB | PTGS2 | RND1
5	CXCL6	Qiagen	Obesity	0.00985637140999802	0.0262836570933281	0.0106044538706257	0.119047619047619	ADIPOR1 | ATRN | BDNF | C3 | CPD | IL1A | IL1B | IL6 | INSR | PTPN1
5	CXCL6	Qiagen	Stem Cell Signaling	0.00985637140999802	0.0262836570933281	0.0106044538706257	0.119047619047619	ACVRL1 | ENG | FZD6 | FZD8 | IL6ST | LTBP2 | NCSTN | NFATC4 | SMO | TGFBR2
5	CXCL6	Qiagen	Breast Cancer	0.0100646926942787	0.0264385957342245	0.00742311770943796	0.145833333333333	CCNA1 | CDKN2A | FOXA1 | IL6 | JUN | PLAU | SERPINE1
5	CXCL6	Qiagen	Common Cytokines	0.0182522891187563	0.0469221408846594	0.0095440084835631	0.113924050632911	BMP6 | CSF2 | CSF3 | IL12A | IL1A | IL1B | IL6 | TGFA | TNFSF4
5	CXCL6	Qiagen	GABA & Glutamate	0.0183956120513722	0.0469221408846594	0.0063626723223754	0.142857142857143	ABAT | ADCY7 | APP | BDNF | GABRA6 | IL1B
5	CXCL6	MSig-C2CP	KEGG_LYSOSOME	1.0860074822503e-10	1.4443899513929e-07	0.0275715800636267	0.224137931034483	AP1S1 | ATP6V0A1 | CTSB | CTSC | CTSF | CTSK | CTSS | CTSZ | FUCA1 | GAA | GLB1 | GM2A | GNPTAB | GNS | HEXA | HEXB | IDS | IGF2R | LAMP1 | LAMP3 | MANBA | MCOLN1 | PSAP | SLC11A2 | SUMF1 | TPP1
5	CXCL6	MSig-C2CP	REACTOME_IMMUNE_SYSTEM	3.45466261041834e-10	2.2973506359282e-07	0.0901378579003181	0.102781136638452	AP1S1 | APP | ATG12 | BIRC2 | BIRC3 | BTRC | C3 | CARD11 | CASP1 | CASP4 | CD274 | CD44 | CD46 | CD55 | CSF2 | CTSB | CTSC | CTSF | CTSK | CTSS | CXADR | DDX58 | DUSP3 | DYNC1H1 | FBXO6 | FLNB | GBP1 | GBP4 | GBP5 | HLA-B | HLA-C | ICAM1 | ICOSLG | IFI27 | IFI6 | IKBKE | IL1A | IL1B | IL6 | IL6ST | IRAK2 | ISG15 | ITGAV | JAK1 | JUN | KIFAP3 | MAPK9 | MAPKAP1 | MT2A | MX1 | NCK1 | NEDD4 | NFKBIA …
5	CXCL6	MSig-C2CP	KEGG_CELL_ADHESION_MOLECULES_CAMS	6.19652798391656e-10	2.74712740620301e-07	0.0275715800636267	0.208	CD274 | CDH2 | CLDN1 | CLDN11 | CNTNAP1 | F11R | HLA-B | HLA-C | HLA-E | ICAM1 | ICOSLG | ITGAV | ITGB8 | L1CAM | NLGN1 | NRCAM | NRXN3 | PDCD1LG2 | PTPRF | PVR | PVRL2 | SDC3 | SDC4 | SELE | SELL | SELP
5	CXCL6	MSig-C2CP	REACTOME_AXON_GUIDANCE	3.79259826861833e-07	0.00012610389243156	0.0339342523860021	0.135593220338983	ABLIM3 | AGRN | CACNB3 | CNTNAP1 | CRMP1 | CSNK2A2 | DPYSL3 | DPYSL4 | ITGAV | ITGB3 | KIAA1598 | L1CAM | MET | MSN | MYH9 | NCK1 | NRCAM | NRP2 | PLXNA1 | PLXNA3 | PRNP | RAC2 | RGMB | RND1 | RPS6KA1 | RPS6KA3 | RRAS | SCN3B | SCN8A | SH3GL2 | SRGAP2 | TRIO
5	CXCL6	MSig-C2CP	REACTOME_INNATE_IMMUNE_SYSTEM	5.40993552990993e-07	0.000143904285095604	0.0328738069989396	0.135964912280702	APP | ATG12 | BIRC2 | BIRC3 | C3 | CASP1 | CASP4 | CD46 | CD55 | CTSB | CTSK | CTSS | DDX58 | DUSP3 | IKBKE | IRAK2 | ISG15 | JUN | MAPK9 | NFKBIA | PLCG2 | RELA | RIPK2 | RIPK3 | RPS6KA1 | RPS6KA3 | SIGIRR | TAB2 | TANK | TLR1 | TRAF3
5	CXCL6	MSig-C2CP	KEGG_NOD_LIKE_RECEPTOR_SIGNALING_PATHWAY	1.05427932638928e-06	0.00023369858401629	0.0148462354188759	0.23728813559322	BIRC2 | BIRC3 | CASP1 | CCL2 | CXCL1 | CXCL2 | IL1B | IL6 | MAPK9 | NFKB1 | NFKBIA | RELA | RIPK2 | TAB2
5	CXCL6	MSig-C2CP	REACTOME_TOLL_RECEPTOR_CASCADES	2.17374022939924e-06	0.000413010643585856	0.0201484623541888	0.174311926605505	APP | CTSB | CTSK | CTSS | DUSP3 | IKBKE | IRAK2 | JUN | MAPK9 | NFKBIA | PLCG2 | RELA | RIPK2 | RPS6KA1 | RPS6KA3 | SIGIRR | TAB2 | TLR1 | TRAF3
5	CXCL6	MSig-C2CP	REACTOME_CYTOKINE_SIGNALING_IN_IMMUNE_SYSTEM	3.32427150430771e-06	0.000552660137591156	0.0328738069989396	0.125	BTRC | CASP1 | CD44 | CSF2 | DDX58 | FLNB | GBP1 | GBP4 | GBP5 | HLA-B | HLA-C | ICAM1 | IFI27 | IFI6 | IL1A | IL1B | IL6 | IL6ST | IRAK2 | ISG15 | JAK1 | MT2A | MX1 | NEDD4 | OAS3 | PIK3CD | PRKCD | PTPN1 | RELA | RIPK2 | TAB2
5	CXCL6	MSig-C2CP	KEGG_OTHER_GLYCAN_DEGRADATION	3.78087575000115e-06	0.00055872941638906	0.00742311770943796	0.466666666666667	FUCA1 | GLB1 | HEXA | HEXB | MAN2B2 | MANBA | NEU3
5	CXCL6	MSig-C2CP	REACTOME_GLYCOSAMINOGLYCAN_METABOLISM	5.87034083163402e-06	0.000780755330607324	0.0190880169671262	0.169811320754717	AGRN | B4GALT1 | B4GALT5 | B4GALT6 | CD44 | DSE | EXT2 | GLB1 | GLCE | GNS | HEXA | HEXB | IDS | NDST2 | SDC3 | SDC4 | SLC9A1 | ST3GAL1
5	CXCL6	MSig-C2CP	REACTOME_INTERFERON_GAMMA_SIGNALING	1.27860778129699e-05	0.00142865619377526	0.0127253446447508	0.222222222222222	CD44 | GBP1 | GBP4 | GBP5 | HLA-B | HLA-C | ICAM1 | JAK1 | MT2A | OAS3 | PRKCD | PTPN1
5	CXCL6	MSig-C2CP	NABA_MATRISOME	1.28901310716565e-05	0.00142865619377526	0.0827147401908802	0.0827147401908802	ABI3BP | ADAMTS6 | ADAMTSL1 | AGRN | ANXA3 | BDNF | BMP6 | CCL2 | CRIM1 | CSF2 | CSF3 | CSTB | CTGF | CTHRC1 | CTSB | CTSC | CTSF | CTSK | CTSS | CTSV | CTSZ | CXCL1 | CXCL2 | CXCL3 | CXCL5 | CXCL6 | CXCL8 | CYR61 | EBI3 | EFEMP1 | ESM1 | FBN2 | FGF5 | FRAS1 | FSTL3 | GAS6 | HHIP | IL12A | IL1A | IL1B | IL6 | INHBE | LAMA3 | LAMC2 | LTBP2 | MATN3 | MFAP2 | NRG1 | P4HA2 | PAMR1 | PDGFB | PI3 | PLA…
5	CXCL6	MSig-C2CP	REACTOME_GLYCOSPHINGOLIPID_METABOLISM	2.72269993965065e-05	0.00272824682146555	0.0095440084835631	0.272727272727273	ARSJ | GLB1 | GM2A | HEXA | HEXB | NEU3 | PSAP | STS | SUMF1
5	CXCL6	MSig-C2CP	REACTOME_ACTIVATED_TLR4_SIGNALLING	2.87183875943743e-05	0.00272824682146555	0.0159066808059385	0.172413793103448	APP | DUSP3 | IKBKE | IRAK2 | JUN | MAPK9 | NFKBIA | RELA | RIPK2 | RPS6KA1 | RPS6KA3 | SIGIRR | TAB2 | TLR1 | TRAF3
5	CXCL6	MSig-C2CP	PID_INTEGRIN3_PATHWAY	4.43637860631803e-05	0.00327806777936426	0.0106044538706257	0.232558139534884	CYR61 | F11R | ITGAV | ITGB3 | L1CAM | PDGFB | PLAU | PVR | SDC4 | TGFBR2
5	CXCL6	MSig-C2CP	PID_P53_DOWNSTREAM_PATHWAY	3.73016858446685e-05	0.00327806777936426	0.0201484623541888	0.143939393939394	ARID3A | C12orf5 | CASP1 | CD82 | DKK1 | FOXA1 | JUN | MET | PERP | PLK3 | RNF144B | SCN3B | SERPINE1 | STEAP3 | TGFA | TNFRSF10B | TNFRSF10C | TP53I3 | TYRP1
5	CXCL6	MSig-C2CP	REACTOME_TRIF_MEDIATED_TLR3_SIGNALING	4.32702505387523e-05	0.00327806777936426	0.0137857900318134	0.185714285714286	APP | DUSP3 | IKBKE | IRAK2 | JUN | MAPK9 | NFKBIA | RELA | RIPK2 | RIPK3 | RPS6KA1 | RPS6KA3 | TAB2
5	CXCL6	MSig-C2CP	REACTOME_L1CAM_INTERACTIONS	4.43648270891403e-05	0.00327806777936426	0.0148462354188759	0.175	CNTNAP1 | CSNK2A2 | ITGAV | ITGB3 | KIAA1598 | L1CAM | MSN | NRCAM | NRP2 | RPS6KA1 | RPS6KA3 | SCN3B | SCN8A | SH3GL2
5	CXCL6	MSig-C2CP	REACTOME_SPHINGOLIPID_METABOLISM	5.54193240635189e-05	0.00387935268444632	0.0127253446447508	0.193548387096774	ARSJ | DEGS1 | GLB1 | GM2A | HEXA | HEXB | NEU3 | PPAP2C | PSAP | SGMS1 | STS | SUMF1
5	CXCL6	MSig-C2CP	KEGG_AXON_GUIDANCE	6.55334282410461e-05	0.00422601532949036	0.0190880169671262	0.142857142857143	ABLIM3 | EPHA4 | EPHB2 | EPHB4 | L1CAM | MET | NCK1 | NFATC4 | PLXNA1 | PLXNA3 | RAC2 | RGS3 | RND1 | SEMA3G | SEMA4B | SEMA4F | SEMA6B | SRGAP2
5	CXCL6	MSig-C2CP	BIOCARTA_MONOCYTE_PATHWAY	6.7382295047269e-05	0.00422601532949036	0.00530222693531283	0.5	CD44 | ICAM1 | SELE | SELL | SELP
5	CXCL6	MSig-C2CP	REACTOME_PHOSPHOLIPID_METABOLISM	7.02652942756559e-05	0.00422601532949036	0.024390243902439	0.123655913978495	ARSJ | DEGS1 | DGAT2 | ETNK2 | GLB1 | GM2A | HEXA | HEXB | LPCAT1 | MBOAT2 | MGLL | NEU3 | PIK3CD | PLA2G4A | PLA2G4C | PLA2G5 | PLD3 | PPAP2C | PSAP | SGMS1 | STS | SUMF1 | VAC14
5	CXCL6	MSig-C2CP	REACTOME_ADAPTIVE_IMMUNE_SYSTEM	7.30814681039686e-05	0.00422601532949036	0.0477200424178155	0.0925925925925926	AP1S1 | BTRC | C3 | CARD11 | CD274 | CTSB | CTSC | CTSF | CTSK | CTSS | CXADR | DYNC1H1 | FBXO6 | HLA-B | HLA-C | ICAM1 | ICOSLG | ITGAV | KIFAP3 | MAPKAP1 | NCK1 | NEDD4 | NFKBIA | NFKBIE | NPEPPS | PDCD1LG2 | PIK3CD | PLCG2 | PVR | PVRL2 | RELA | RIPK2 | RNF144B | SELL | SH3GL2 | SMURF2 | SPSB1 | TAB2 | TAP2 | TRIM32 | TRIM37 | UBE2H | UBE2Q2 | WSB1 | WWP1
5	CXCL6	MSig-C2CP	REACTOME_INTERFERON_SIGNALING	8.44998497208636e-05	0.00468270000536452	0.0201484623541888	0.135714285714286	CD44 | DDX58 | FLNB | GBP1 | GBP4 | GBP5 | HLA-B | HLA-C | ICAM1 | IFI27 | IFI6 | ISG15 | JAK1 | MT2A | MX1 | NEDD4 | OAS3 | PRKCD | PTPN1
5	CXCL6	MSig-C2CP	REACTOME_KERATAN_SULFATE_KERATIN_METABOLISM	9.1232412834736e-05	0.00485356436280796	0.00848356309650053	0.266666666666667	B4GALT1 | B4GALT5 | B4GALT6 | GLB1 | GNS | HEXA | HEXB | ST3GAL1
5	CXCL6	MSig-C2CP	PID_CD40_PATHWAY	0.000117540627664094	0.00558317981404446	0.00848356309650053	0.258064516129032	BIRC2 | BIRC3 | JUN | MAPK9 | NFKB1 | NFKBIA | RELA | TRAF3
5	CXCL6	MSig-C2CP	PID_AVB3_OPN_PATHWAY	0.000117540627664094	0.00558317981404446	0.00848356309650053	0.258064516129032	CD44 | ITGAV | ITGB3 | JUN | NFKB1 | NFKBIA | PLAU | RELA
5	CXCL6	MSig-C2CP	PID_IL1_PATHWAY	0.000117540627664094	0.00558317981404446	0.00848356309650053	0.258064516129032	CASP1 | ERC1 | IL1A | IL1B | JUN | NFKB1 | RELA | TAB2
5	CXCL6	MSig-C2CP	REACTOME_MYD88_MAL_CASCADE_INITIATED_ON_PLASMA_MEMBRANE	0.00013820249797649	0.00633825249340456	0.0137857900318134	0.166666666666667	APP | DUSP3 | IRAK2 | JUN | MAPK9 | NFKBIA | RELA | RIPK2 | RPS6KA1 | RPS6KA3 | SIGIRR | TAB2 | TLR1
5	CXCL6	MSig-C2CP	BIOCARTA_IL1R_PATHWAY	0.000189038383844496	0.00811035646816708	0.00848356309650053	0.242424242424242	IL1A | IL1B | IL6 | IRAK2 | JUN | NFKB1 | NFKBIA | RELA
5	CXCL6	MSig-C2CP	REACTOME_DEVELOPMENTAL_BIOLOGY	0.000185947939709588	0.00811035646816708	0.0381760339342524	0.096	ABLIM3 | AGRN | CACNB3 | CDH2 | CEBPD | CNTNAP1 | CRMP1 | CSNK2A2 | DPYSL3 | DPYSL4 | ITGAV | ITGB3 | KIAA1598 | L1CAM | MET | MSN | MYH9 | NCK1 | NR5A2 | NRCAM | NRP2 | PLXNA1 | PLXNA3 | PRNP | RAC2 | RELA | RGMB | RND1 | RPS6KA1 | RPS6KA3 | RRAS | SCN3B | SCN8A | SH3GL2 | SRGAP2 | TRIO
5	CXCL6	MSig-C2CP	NABA_ECM_GLYCOPROTEINS	0.000207650250102125	0.00863046351986958	0.0233297985153765	0.117647058823529	ABI3BP | AGRN | CRIM1 | CTGF | CTHRC1 | CYR61 | EFEMP1 | FBN2 | FRAS1 | GAS6 | LAMA3 | LAMC2 | LTBP2 | MATN3 | MFAP2 | PXDN | RSPO3 | SMOC1 | SRPX | SRPX2 | THSD4 | VWCE
5	CXCL6	MSig-C2CP	KEGG_CYTOKINE_CYTOKINE_RECEPTOR_INTERACTION	0.000237760635945821	0.00930063664141005	0.0275715800636267	0.107883817427386	ACVRL1 | CCL2 | CSF2 | CSF3 | CXCL1 | CXCL2 | CXCL3 | CXCL5 | CXCL6 | IL12A | IL13RA1 | IL17RA | IL1A | IL1B | IL6 | IL6ST | INHBE | MET | PDGFB | TGFBR2 | TNFRSF10B | TNFRSF10C | TNFRSF21 | TNFRSF9 | TNFSF15 | TNFSF4
5	CXCL6	MSig-C2CP	KEGG_TOLL_LIKE_RECEPTOR_SIGNALING_PATHWAY	0.000236863145826112	0.00930063664141005	0.0148462354188759	0.150537634408602	CTSK | IKBKE | IL12A | IL1B | IL6 | JUN | MAPK9 | NFKB1 | NFKBIA | PIK3CD | RELA | TAB2 | TLR1 | TRAF3
5	CXCL6	MSig-C2CP	KEGG_LEISHMANIA_INFECTION	0.000252796328908533	0.00960626049852424	0.0116648992576882	0.17741935483871	C3 | IL12A | IL1A | IL1B | JAK1 | JUN | NFKB1 | NFKBIA | PTGS2 | RELA | TAB2
5	CXCL6	MSig-C2CP	BIOCARTA_GRANULOCYTES_PATHWAY	0.000302835766281123	0.0111880991431637	0.00530222693531283	0.384615384615385	CSF3 | ICAM1 | IL1A | SELL | SELP
5	CXCL6	MSig-C2CP	KEGG_APOPTOSIS	0.000333918009059221	0.0118026006838317	0.0137857900318134	0.152941176470588	BIRC2 | BIRC3 | CFLAR | IL1A | IL1B | IRAK2 | NFKB1 | NFKBIA | PIK3CD | PRKAR2A | RELA | TNFRSF10B | TNFRSF10C
5	CXCL6	MSig-C2CP	KEGG_RIG_I_LIKE_RECEPTOR_SIGNALING_PATHWAY	0.000337217162395192	0.0118026006838317	0.0116648992576882	0.171875	ATG12 | DDX58 | IKBKE | IL12A | ISG15 | MAPK9 | NFKB1 | NFKBIA | RELA | TANK | TRAF3
5	CXCL6	MSig-C2CP	KEGG_PATHWAYS_IN_CANCER	0.000368889035042246	0.0123418013553758	0.0328738069989396	0.0977917981072555	BIRC2 | BIRC3 | CCNA1 | CDKN2A | DAPK3 | EPAS1 | FGF5 | FZD6 | FZD8 | HDAC1 | HHIP | IL6 | ITGAV | JAK1 | JUN | LAMA3 | LAMC2 | MAPK9 | MET | NFKB1 | NFKBIA | PDGFB | PIK3CD | PLCG2 | PTGS2 | RAC2 | RELA | SMO | TGFA | TGFBR2 | TRAF3
5	CXCL6	MSig-C2CP	ST_TUMOR_NECROSIS_FACTOR_PATHWAY	0.000389741095432921	0.0123418013553758	0.00742311770943796	0.25	BIRC2 | BIRC3 | CFLAR | JUN | NFKB1 | NFKBIA | NFKBIE
5	CXCL6	MSig-C2CP	PID_NECTIN_PATHWAY	0.000389741095432921	0.0123418013553758	0.00742311770943796	0.25	CLDN1 | F11R | ITGAV | ITGB3 | PDGFB | PVR | PVRL2
5	CXCL6	MSig-C2CP	REACTOME_NOD1_2_SIGNALING_PATHWAY	0.000389741095432921	0.0123418013553758	0.00742311770943796	0.25	BIRC2 | BIRC3 | CASP1 | CASP4 | IRAK2 | RIPK2 | TAB2
5	CXCL6	MSig-C2CP	KEGG_EPITHELIAL_CELL_SIGNALING_IN_HELICOBACTER_PYLORI_INFECTION	0.000444164441386487	0.0135769502671406	0.0116648992576882	0.166666666666667	ATP6V0A1 | ATP6V1E2 | CXCL1 | F11R | JUN | MAPK9 | MET | NFKB1 | NFKBIA | PLCG2 | RELA
5	CXCL6	MSig-C2CP	PID_NFKAPPAB_CANONICAL_PATHWAY	0.00046957873104396	0.0135769502671406	0.0063626723223754	0.285714285714286	BIRC2 | ERC1 | NFKB1 | NFKBIA | RELA | RIPK2
5	CXCL6	MSig-C2CP	REACTOME_CRMPS_IN_SEMA3A_SIGNALING	0.00045147727934403	0.0135769502671406	0.00530222693531283	0.357142857142857	CRMP1 | DPYSL3 | DPYSL4 | PLXNA1 | PLXNA3
5	CXCL6	MSig-C2CP	REACTOME_TAK1_ACTIVATES_NFKB_BY_PHOSPHORYLATION_AND_ACTIVATION_OF_IKKS_COMPLEX	0.00046957873104396	0.0135769502671406	0.0063626723223754	0.285714285714286	APP | IRAK2 | NFKBIA | RELA | RIPK2 | TAB2
5	CXCL6	MSig-C2CP	KEGG_ETHER_LIPID_METABOLISM	0.000491478922504654	0.0135967652675428	0.00742311770943796	0.241379310344828	AGPS | LPCAT1 | PAFAH1B3 | PLA2G4A | PLA2G5 | PLA2G7 | PPAP2C
5	CXCL6	MSig-C2CP	PID_DELTA_NP63_PATHWAY	0.000508358462506787	0.0135967652675428	0.0095440084835631	0.191489361702128	ADA | CDKN2A | CEBPD | FOSL2 | IL1A | NRG1 | PERP | POU2F2 | WWP1
5	CXCL6	MSig-C2CP	REACTOME_NFKB_AND_MAP_KINASES_ACTIVATION_MEDIATED_BY_TLR4_SIGNALING_REPERTOIRE	0.000507470439951774	0.0135967652675428	0.0116648992576882	0.164179104477612	APP | DUSP3 | IRAK2 | JUN | MAPK9 | NFKBIA | RELA | RIPK2 | RPS6KA1 | RPS6KA3 | TAB2
5	CXCL6	MSig-C2CP	REACTOME_METABOLISM_OF_CARBOHYDRATES	0.000511156589005367	0.0135967652675428	0.0254506892895016	0.106194690265487	AGRN | B4GALT1 | B4GALT5 | B4GALT6 | CD44 | DSE | ENO2 | EXT2 | G6PC3 | GALT | GLB1 | GLCE | GNS | GYS1 | HEXA | HEXB | IDS | NDST2 | PYGL | SDC3 | SDC4 | SLC25A13 | SLC9A1 | ST3GAL1
5	CXCL6	MSig-C2CP	KEGG_MAPK_SIGNALING_PATHWAY	0.000604906938874432	0.0154716582442884	0.0275715800636267	0.1015625	BDNF | CACNB3 | DUSP16 | DUSP3 | FGF5 | FLNB | IL1A | IL1B | JUN | MAPK9 | NFATC4 | NFKB1 | NLK | PDGFB | PLA2G4A | PLA2G5 | PTPRR | RAC2 | RELA | RPS6KA1 | RPS6KA3 | RRAS | RRAS2 | TAB2 | TAOK2 | TGFBR2
5	CXCL6	MSig-C2CP	KEGG_CYTOSOLIC_DNA_SENSING_PATHWAY	0.000597925808271475	0.0154716582442884	0.0095440084835631	0.1875	CASP1 | DDX58 | IKBKE | IL1B | IL6 | NFKB1 | NFKBIA | RELA | RIPK3
5	CXCL6	MSig-C2CP	KEGG_GLYCOSPHINGOLIPID_BIOSYNTHESIS_GANGLIO_SERIES	0.000649075341959465	0.0159864852741868	0.00530222693531283	0.333333333333333	GLB1 | HEXA | HEXB | SLC33A1 | ST3GAL1
5	CXCL6	MSig-C2CP	BIOCARTA_LAIR_PATHWAY	0.000649075341959465	0.0159864852741868	0.00530222693531283	0.333333333333333	C3 | ICAM1 | IL1A | IL6 | SELP
5	CXCL6	MSig-C2CP	NABA_MATRISOME_ASSOCIATED	0.000688304661568696	0.0166444581797521	0.0572640509013786	0.079646017699115	ADAMTS6 | ADAMTSL1 | ANXA3 | BDNF | BMP6 | CCL2 | CSF2 | CSF3 | CSTB | CTSB | CTSC | CTSF | CTSK | CTSS | CTSV | CTSZ | CXCL1 | CXCL2 | CXCL3 | CXCL5 | CXCL6 | CXCL8 | EBI3 | FGF5 | FSTL3 | HHIP | IL12A | IL1A | IL1B | IL6 | INHBE | NRG1 | P4HA2 | PAMR1 | PDGFB | PI3 | PLAU | PLOD1 | PLOD2 | PLXNA1 | PLXNA3 | SDC3 | SDC4 | SEMA3G | SEMA4B | SEMA4F | SEMA6B | SERPINA5 | SERPINA9 | SERPINE1 | SULF2…
5	CXCL6	MSig-C2CP	ST_FAS_SIGNALING_PATHWAY	0.000913756457673313	0.0217017158697412	0.0106044538706257	0.163934426229508	ALG2 | BFAR | EPHB2 | IL1A | MAPK9 | MET | NCS1 | NFKB1 | NFKBIA | NFKBIE
5	CXCL6	MSig-C2CP	REACTOME_TRAF6_MEDIATED_INDUCTION_OF_NFKB_AND_MAP_KINASES_UPON_TLR7_8_OR_9_ACTIVATION	0.000948114736972019	0.0221226771960138	0.0116648992576882	0.152777777777778	APP | DUSP3 | IRAK2 | JUN | MAPK9 | NFKBIA | RELA | RIPK2 | RPS6KA1 | RPS6KA3 | TAB2
5	CXCL6	MSig-C2CP	REACTOME_SEMAPHORIN_INTERACTIONS	0.00104086417474347	0.0238680922829106	0.0106044538706257	0.161290322580645	CRMP1 | DPYSL3 | DPYSL4 | MET | MYH9 | PLXNA1 | PLXNA3 | RAC2 | RND1 | RRAS
5	CXCL6	MSig-C2CP	REACTOME_HYALURONAN_UPTAKE_AND_DEGRADATION	0.00107712231706033	0.0242808929100041	0.00424178154825027	0.4	CD44 | HEXA | HEXB | SLC9A1
5	CXCL6	MSig-C2CP	BIOCARTA_DEATH_PATHWAY	0.00112714015114389	0.0245753508364159	0.00742311770943796	0.212121212121212	BIRC2 | BIRC3 | CFLAR | NFKB1 | NFKBIA | RELA | TNFRSF10B
5	CXCL6	MSig-C2CP	REACTOME_SIGNAL_TRANSDUCTION_BY_L1	0.00112714015114389	0.0245753508364159	0.00742311770943796	0.212121212121212	CSNK2A2 | ITGAV | ITGB3 | L1CAM | RPS6KA1 | RPS6KA3 | SH3GL2
5	CXCL6	MSig-C2CP	BIOCARTA_41BB_PATHWAY	0.00122885635654919	0.0259425230827052	0.00530222693531283	0.294117647058824	JUN | NFKB1 | NFKBIA | RELA | TNFRSF9
5	CXCL6	MSig-C2CP	BIOCARTA_TNFR2_PATHWAY	0.00122885635654919	0.0259425230827052	0.00530222693531283	0.294117647058824	NFKB1 | NFKBIA | RELA | TANK | TRAF3
5	CXCL6	MSig-C2CP	REACTOME_NUCLEOTIDE_BINDING_DOMAIN_LEUCINE_RICH_REPEAT_CONTAINING_RECEPTOR_NLR_SIGNALING_PATHWAYS	0.00126033608692133	0.0261913593063338	0.00848356309650053	0.186046511627907	APP | BIRC2 | BIRC3 | CASP1 | CASP4 | IRAK2 | RIPK2 | TAB2
5	CXCL6	MSig-C2CP	PID_FRA_PATHWAY	0.00135809357447072	0.027788683908401	0.00742311770943796	0.205882352941176	CCL2 | CDKN2A | FOSL2 | IL6 | JUN | LAMA3 | PLAU
5	CXCL6	MSig-C2CP	BIOCARTA_EPONFKB_PATHWAY	0.00162497831019608	0.0313220456892868	0.00424178154825027	0.363636363636364	NFKB1 | NFKBIA | RELA | SOD2
5	CXCL6	MSig-C2CP	PID_IL27_PATHWAY	0.00160361515829773	0.0313220456892868	0.0063626723223754	0.230769230769231	EBI3 | IL12A | IL1B | IL6 | IL6ST | JAK1
5	CXCL6	MSig-C2CP	REACTOME_KERATAN_SULFATE_DEGRADATION	0.00162497831019608	0.0313220456892868	0.00424178154825027	0.363636363636364	GLB1 | GNS | HEXA | HEXB
5	CXCL6	MSig-C2CP	REACTOME_RECYCLING_PATHWAY_OF_L1	0.00160361515829773	0.0313220456892868	0.0063626723223754	0.230769230769231	KIAA1598 | L1CAM | MSN | RPS6KA1 | RPS6KA3 | SH3GL2
5	CXCL6	MSig-C2CP	REACTOME_INTERFERON_ALPHA_BETA_SIGNALING	0.00188091390479287	0.0357373641910646	0.0095440084835631	0.160714285714286	HLA-B | HLA-C | IFI27 | IFI6 | ISG15 | JAK1 | MX1 | OAS3 | PTPN1
5	CXCL6	MSig-C2CP	PID_PS1_PATHWAY	0.00198342839489631	0.0371543628903111	0.00848356309650053	0.173913043478261	APH1A | DKK1 | HDAC1 | JUN | NCSTN | NEDD4 | NLK | TLE1
5	CXCL6	MSig-C2CP	BIOCARTA_ATM_PATHWAY	0.00212211325016742	0.0392001475378149	0.00530222693531283	0.263157894736842	JUN | NBN | NFKB1 | NFKBIA | RELA
5	CXCL6	MSig-C2CP	PID_IL23_PATHWAY	0.0022773908485713	0.0410810389715991	0.00742311770943796	0.189189189189189	CCL2 | CXCL1 | IL1B | IL6 | NFKB1 | NFKBIA | RELA
5	CXCL6	MSig-C2CP	REACTOME_SIGNALING_BY_ILS	0.0022857119427807	0.0410810389715991	0.0137857900318134	0.125	BTRC | CASP1 | CSF2 | IL1A | IL1B | IL6 | IL6ST | IRAK2 | JAK1 | PIK3CD | RELA | RIPK2 | TAB2
5	CXCL6	MSig-C2CP	PID_AP1_PATHWAY	0.00239311116103883	0.042437837922422	0.0106044538706257	0.144927536231884	CCL2 | CDKN2A | CSF2 | CYR61 | EDN1 | FOSL2 | IL6 | JUN | MT2A | PLAU
5	CXCL6	MSig-C2CP	KEGG_SMALL_CELL_LUNG_CANCER	0.00251681480074305	0.0440442590130034	0.0116648992576882	0.135802469135802	BIRC2 | BIRC3 | ITGAV | LAMA3 | LAMC2 | NFKB1 | NFKBIA | PIK3CD | PTGS2 | RELA | TRAF3
5	CXCL6	MSig-C2CP	REACTOME_MAP_KINASE_ACTIVATION_IN_TLR_CASCADE	0.00262362304942485	0.0453171253991566	0.00848356309650053	0.166666666666667	DUSP3 | IRAK2 | JUN | MAPK9 | RIPK2 | RPS6KA1 | RPS6KA3 | TAB2
5	CXCL6	MSig-C2CP	REACTOME_HS_GAG_DEGRADATION	0.00271270366369416	0.0462550752911953	0.00530222693531283	0.25	AGRN | GLB1 | IDS | SDC3 | SDC4
5	CXCL6	MSig-C2CP	REACTOME_POST_TRANSLATIONAL_PROTEIN_MODIFICATION	0.00286034947335098	0.0481552506273014	0.0190880169671262	0.104651162790698	ALG2 | ARSJ | B3GNT5 | B4GALT1 | B4GALT5 | B4GALT6 | C1GALT1 | GALNT11 | GALNT6 | GFPT2 | MAN1B1 | MAN2A1 | PIGG | PIGV | ST3GAL1 | STS | SUMF1 | TUSC3
5	CXCL6	MSig-C2CP	REACTOME_HS_GAG_BIOSYNTHESIS	0.00290631129315247	0.0483174252486599	0.0063626723223754	0.206896551724138	AGRN | EXT2 | GLCE | NDST2 | SDC3 | SDC4
5	CXCL6	MSig-C2CP	KEGG_ADHERENS_JUNCTION	0.00296740907994256	0.048641745852571	0.0106044538706257	0.140845070422535	CSNK2A2 | INSR | MET | NLK | PTPN1 | PTPRB | PTPRF | PVRL2 | RAC2 | TGFBR2
5	CXCL6	MSig-C2CP	REACTOME_HEPARAN_SULFATE_HEPARIN_HS_GAG_METABOLISM	0.00299896478188784	0.048641745852571	0.00848356309650053	0.163265306122449	AGRN | EXT2 | GLB1 | GLCE | IDS | NDST2 | SDC3 | SDC4
5	CXCL6	MSig-C2CP	REACTOME_SIGNALING_BY_NOTCH	0.00303903752614956	0.0486978302383003	0.0127253446447508	0.126315789473684	APH1A | ATP2A3 | B4GALT1 | DNER | HDAC1 | HDAC9 | JAG2 | JUN | NCSTN | SEL1L | TLE1 | TLE2
5	SELE	Qiagen	NFkB Signaling Targets	2.44869494563049e-09	4.30970310430967e-07	0.0218340611353712	0.240963855421687	BIRC2 | BIRC3 | C3 | CCL2 | CSF2 | CSF3 | CXCL1 | CXCL2 | ICAM1 | IL1B | IL6 | NFKB1 | NFKBIA | PDGFB | PLAU | PTGS2 | SELE | SELP | SOD2 | VCAM1
5	SELE	Qiagen	NFkB Signaling Pathway	9.8960981101732e-09	8.70856633695242e-07	0.0207423580786026	0.234567901234568	BIRC2 | BIRC3 | CARD11 | CASP1 | CCL2 | CFLAR | CSF2 | CSF3 | F2R | ICAM1 | IL1B | MAP3K1 | NFKB1 | NFKBIA | TLR1 | TNFAIP3 | TNFRSF10A | TRADD | TRAF3
5	SELE	Qiagen	Angiogenesis	7.25743131908354e-08	3.19326978039676e-06	0.0196506550218341	0.219512195121951	ANG | CCL2 | CDH5 | CXCL1 | CXCL5 | CXCL6 | EDN1 | EPHB4 | IL1B | IL6 | ITGAV | NRP2 | PLAU | PTGS1 | S1PR1 | SERPINE1 | TGFA | THBS1
5	SELE	Qiagen	Wound Healing	7.25743131908354e-08	3.19326978039676e-06	0.0196506550218341	0.219512195121951	CCL2 | CCL7 | CSF2 | CSF3 | CTNNB1 | CTSK | CXCL1 | CXCL2 | CXCL5 | IL1B | IL6 | IL6ST | ITGA4 | ITGAV | PLAU | PTGS2 | SERPINE1 | TGFA
5	SELE	Qiagen	Atherosclerosis	4.78236720621887e-07	1.05606521110094e-05	0.0174672489082969	0.216216216216216	ABCA1 | APOB | CCL2 | CD44 | CDH5 | CFLAR | CSF2 | ICAM1 | NFKB1 | PDGFB | PTGS1 | SELE | SELL | SERPINE1 | TNFAIP3 | VCAM1
5	SELE	Qiagen	Endothelial Cell Biology	3.9982826126693e-07	1.05606521110094e-05	0.0185589519650655	0.207317073170732	CASP1 | CCL2 | CDH5 | CFLAR | EDN1 | F2R | ICAM1 | IL1B | IL6 | ITGAV | PLAU | PTGS2 | SELE | SELL | SERPINE1 | THBS1 | VCAM1
5	SELE	Qiagen	Inflammasomes	3.9982826126693e-07	1.05606521110094e-05	0.0185589519650655	0.207317073170732	BIRC2 | BIRC3 | CASP1 | CCL2 | CCL7 | CFLAR | CTSB | CXCL1 | CXCL2 | IL1B | IL6 | MAPK9 | NFKB1 | NFKBIA | PTGS2 | RIPK2 | TNFSF4
5	SELE	Qiagen	Th17 Response	4.80029641409517e-07	1.05606521110094e-05	0.0185589519650655	0.204819277108434	CCL2 | CCL7 | CCR4 | CD34 | CSF2 | CSF3 | CXCL1 | CXCL2 | CXCL5 | CXCL6 | ICAM1 | IL17RA | IL1B | IL6 | JAK1 | NFKB1 | S1PR1
5	SELE	Qiagen	Cancer Inflammation & Immunity Crosstalk	2.42537995372181e-06	4.74296524283377e-05	0.0174672489082969	0.192771084337349	CCL2 | CCR4 | CD274 | CSF2 | CSF3 | CXCL1 | CXCL2 | CXCL5 | GBP1 | GZMA | HLA-B | HLA-C | IL1B | IL6 | NFKB1 | PTGS2
5	SELE	Qiagen	Antifungal Response	5.14035973795337e-06	9.04703313879793e-05	0.0163755458515284	0.192307692307692	C3 | CASP1 | CCL2 | CSF2 | CSF3 | CXCL1 | CXCL2 | F2RL1 | IL1B | IL6 | NFKB1 | NFKBIA | PLCG2 | PTGS2 | PTX3
5	SELE	Qiagen	Glycosylation	7.12315802845212e-06	0.000104472984417298	0.0163755458515284	0.1875	B3GALTL | B4GALT1 | B4GALT5 | C1GALT1 | FUCA1 | GALNT11 | GALNT6 | GLB1 | GNPTAB | HEXB | MAN1B1 | MAN2A1 | NEU3 | POMT1 | ST3GAL1
5	SELE	Qiagen	NFkB Signaling Pathway Plus	6.66955449579201e-06	0.000104472984417298	0.0120087336244541	0.25	BIRC2 | BIRC3 | CARD11 | CASP1 | CCL2 | CFLAR | CSF2 | CXCL2 | CXCL3 | MAP3K1 | NFKB1
5	SELE	Qiagen	Dendritic & Antigen Presenting Cell	8.34925866672573e-06	0.000113036117334133	0.0163755458515284	0.185185185185185	CCL2 | CCL7 | CCL8 | CD44 | CSF2 | CXCL1 | CXCL2 | ICAM1 | IL6 | NFKB1 | TAP2 | TAPBP | THBS1 | TLR1 | VCAM1
5	SELE	Qiagen	Antiviral Response	9.75945702541029e-06	0.000122690316890872	0.0163755458515284	0.182926829268293	CASP1 | CTSB | CTSS | DDX58 | IFIH1 | IL1B | IL6 | ISG15 | MAP3K1 | MAVS | MX1 | NFKB1 | NFKBIA | TRADD | TRAF3
5	SELE	Qiagen	Inflammatory Response & Autoimmunity	1.64238395475779e-05	0.000192706384024914	0.0403930131004367	0.103641456582633	C3 | CCL2 | CCL7 | CCL8 | CCR4 | CSF2 | CSF3 | CXCL1 | CXCL2 | CXCL3 | CXCL5 | CXCL6 | EBI3 | F11R | GREM1 | GRN | IL10RB | IL13RA1 | IL17RA | IL1B | IL32 | IL6 | IL6ST | MGLL | NFATC4 | NFE2L1 | NFKB1 | PDGFB | PTGS2 | PTX3 | RIPK2 | SELE | SIGIRR | TLR1 | TNFSF15 | TNFSF18 | TNFSF4
5	SELE	Qiagen	Inflammatory Cytokines & Receptors	2.78965923791046e-05	0.000306862516170151	0.0152838427947598	0.177215189873418	CCL2 | CCL7 | CCL8 | CCR4 | CSF2 | CSF3 | CXCL1 | CXCL2 | CXCL3 | CXCL5 | CXCL6 | IL10RB | IL1B | TNFSF4
5	SELE	Qiagen	Transplant Rejection	3.746405451098e-05	0.000366315199662915	0.0141921397379913	0.183098591549296	C3 | CASP1 | CCL2 | CD44 | CSF2 | GZMA | ICAM1 | IL1B | IL32 | IL6 | NFKB1 | TNFAIP3 | VCAM1
5	SELE	Qiagen	Type I Interferon Response	3.73083542298232e-05	0.000366315199662915	0.0152838427947598	0.172839506172839	CASP1 | CCL2 | DDX58 | GBP1 | HLA-B | HLA-E | IFI27 | IFI6 | IFIH1 | IL6 | ISG15 | JAK1 | MX1 | TRAF3
5	SELE	Qiagen	Protease Activated Receptor Signaling	4.31297867585807e-05	0.000399518024711063	0.00873362445414847	0.285714285714286	ADCY7 | CSF2 | CXCL1 | F2R | F2RL1 | NFKB1 | SELE | SELP
5	SELE	Qiagen	Innate & Adaptive Immune Responses	4.93923722402825e-05	0.000434652875714486	0.0152838427947598	0.168674698795181	C3 | CASP1 | CCL2 | CCR4 | CSF2 | DDX58 | HLA-E | ICAM1 | IL1B | IL6 | MX1 | NFKB1 | NFKBIA | TLR1
5	SELE	Qiagen	Cellular Senescence	9.25957124398354e-05	0.000776040256638621	0.0131004366812227	0.17910447761194	ALDH1A3 | CD44 | CREG1 | GLB1 | GSK3B | NBN | NFKB1 | PLAU | PRKCD | SERPINE1 | SOD2 | THBS1
5	SELE	Qiagen	Crohns Disease	0.000174504564090379	0.00122851213119627	0.0141921397379913	0.158536585365854	C3 | CASP1 | CCL2 | CXCL1 | CXCL2 | CXCL3 | IL1B | IL6 | ISG15 | SELE | SELL | SOD2 | UBD
5	SELE	Qiagen	Multiple Sclerosis	0.000174504564090379	0.00122851213119627	0.0141921397379913	0.158536585365854	CCL2 | CCL7 | CD44 | CD9 | HDAC1 | HEXB | ICAM1 | IL1B | IL6 | IL6ST | JAK1 | NFKB1 | VCAM1
5	SELE	Qiagen	Phagocytosis	0.000174504564090379	0.00122851213119627	0.0141921397379913	0.158536585365854	C3 | CD44 | CD47 | CNN2 | CSF2 | CYP2S1 | DOCK1 | ITGAV | PLA2G4A | PLA2G5 | PLD1 | RAC2 | SERPINE1
5	SELE	Qiagen	TNF Signaling Pathway	0.000153653138296705	0.00122851213119627	0.0141921397379913	0.160493827160494	MAP3K1 | NFKB1 | NFKBIA | TNFAIP3 | TNFRSF10A | TNFRSF10C | TNFRSF21 | TNFRSF9 | TNFSF15 | TNFSF18 | TNFSF4 | TRADD | TRAF3
5	SELE	Qiagen	Female Infertility	0.000197739685433968	0.00133854556293763	0.0141921397379913	0.156626506024096	C3 | CTNNB1 | HOXA11 | ICAM1 | IL1B | IL6 | ITGA4 | ITGAV | LAMC2 | PTGS1 | PTGS2 | SELL | VCAM1
5	SELE	Qiagen	Mesenchymal Stem Cells	0.000408273999204946	0.00266134162444706	0.0131004366812227	0.153846153846154	BMP6 | CD44 | CSF2 | CSF3 | CTNNB1 | HDAC1 | ICAM1 | IL1B | IL6 | ITGAV | SMURF2 | VCAM1
5	SELE	Qiagen	Stress & Toxicity PathwayFinder	0.000517603977343464	0.00325351071473034	0.0131004366812227	0.15	CASP1 | CCL2 | EDN1 | FTH1 | HUS1 | IL1B | IL6 | NBN | PVR | SERPINE1 | TNFRSF10A | TXNRD1
5	SELE	Qiagen	Toll	0.000580899775438553	0.00352546070610984	0.0131004366812227	0.148148148148148	CCL2 | CSF2 | CSF3 | IL1B | IL6 | MAP3K1 | NFKB1 | NFKBIA | PTGS2 | RIPK2 | SIGIRR | TLR1
5	SELE	Qiagen	T	0.000650567525955383	0.00381666281893825	0.0131004366812227	0.146341463414634	ADA | CCR4 | CD274 | CD3D | CD47 | CSF2 | ICOSLG | IL1B | IL6 | NCK1 | RIPK2 | TLR1
5	SELE	Qiagen	Immunotoxicity	0.000727101808860409	0.00412806188256232	0.0131004366812227	0.144578313253012	ABCA1 | AK4 | ANG | CRIM1 | IFI6 | NR5A2 | SLC25A13 | SNCA | THBS1 | TM6SF1 | VMP1 | ZDHHC14
5	SELE	Qiagen	IL6/STAT3 Signaling Pathway Plus	0.000950762794180402	0.00522919536799221	0.00764192139737991	0.212121212121212	CASP4 | CCL2 | CEBPD | IL6 | JAK3 | NFKB1 | NFKBIA
5	SELE	Qiagen	Cytoskeleton Regulators	0.00135047333129869	0.00720252443359303	0.00982532751091703	0.163636363636364	CALD1 | CASK | CCNA1 | CDC42BPA | CLIP1 | CLIP2 | IQGAP2 | NCK1 | PHLDB2
5	SELE	Qiagen	Antibacterial Response	0.0018131745452036	0.00929473471848625	0.0120087336244541	0.1375	BIRC3 | CASP1 | CXCL1 | CXCL2 | IL1B | IL6 | IRAK3 | NFKB1 | NFKBIA | RIPK2 | TLR1
5	SELE	Qiagen	Cystic Fibrosis	0.00200681772330953	0.00929473471848625	0.0120087336244541	0.135802469135802	CCL2 | CXCL1 | CXCL2 | EDN1 | ICAM1 | IL1B | IL6 | NFKB1 | NFKBIA | PLA2G5 | PTGS2
5	SELE	Qiagen	Cytokines & Chemokines	0.00200681772330953	0.00929473471848625	0.0120087336244541	0.135802469135802	BMP6 | CCL2 | CCL7 | CCL8 | CSF2 | CSF3 | CXCL1 | CXCL2 | CXCL5 | IL1B | IL6
5	SELE	Qiagen	Glucocorticoid Signaling	0.00200681772330953	0.00929473471848625	0.0120087336244541	0.135802469135802	AMPD3 | EDN1 | FOSL2 | H6PD | IL6 | NFKBIA | PDP1 | PLD1 | POU2F2 | SPSB1 | TNFAIP3
5	SELE	Qiagen	T Cell Anergy & Immune Tolerance	0.00200681772330953	0.00929473471848625	0.0120087336244541	0.135802469135802	CCR4 | CSF2 | ICAM1 | IL6 | JAK1 | JAK3 | NFKB1 | PTGS2 | SELL | TNFRSF10A | TNFRSF9
5	SELE	Qiagen	Cell Death PathwayFinder	0.00221694099332215	0.0100046567903769	0.0120087336244541	0.134146341463415	BIRC2 | BIRC3 | CASP1 | CFLAR | CTSB | CTSS | GAA | NFKB1 | PVR | SNCA | TNFRSF10A
5	SELE	Qiagen	Hypertension	0.00244455531317047	0.0107560433779501	0.0120087336244541	0.132530120481928	ATP2C1 | ATP6AP2 | CHRNA1 | CNGA3 | EDN1 | MYLK3 | P2RX4 | PLCG2 | PTGS1 | PTGS2 | S1PR1
5	SELE	Qiagen	Notch Signaling Pathway Plus	0.00324590250036791	0.0139336302454817	0.00873362445414847	0.156862745098039	ADA | CD44 | CFLAR | CTNNB1 | GSK3B | HDAC1 | JAG2 | NFKB1
5	SELE	Qiagen	Chemokines & Receptors	0.00438757374056879	0.0183860232938121	0.0109170305676856	0.12987012987013	CCL2 | CCL7 | CCL8 | CCR4 | CXCL1 | CXCL2 | CXCL3 | CXCL5 | CXCL6 | IL1B
5	SELE	Qiagen	TGFß / BMP Signaling Pathway	0.00481641537533552	0.0197137001409082	0.0109170305676856	0.128205128205128	ACVRL1 | BMP6 | IL6 | LTBP2 | NOG | PDGFB | PLAU | SERPINE1 | TGFBR2 | THBS1
5	SELE	Qiagen	Interferons & Receptors	0.00527748519898952	0.0211099407959581	0.0109170305676856	0.126582278481013	EBI3 | IFI27 | IFI6 | IFIH1 | IL10RB | IL13RA1 | IL6 | ISG15 | MX1 | SP110
5	SELE	Qiagen	Focal Adhesions	0.00630274855161378	0.0246507498907561	0.0109170305676856	0.123456790123457	CTNNB1 | DOCK1 | FLNB | GSK3B | ITGA4 | ITGAV | PARVA | PIP5K1C | PXN | RAC2
5	SELE	Qiagen	Fibrosis	0.00684406387527333	0.0256288349371938	0.00764192139737991	0.152173913043478	EDN1 | GREM1 | INHBE | ITGAV | ITGB8 | NFKB1 | PDGFB
5	SELE	Qiagen	Liver Cancer	0.00684406387527333	0.0256288349371938	0.00764192139737991	0.152173913043478	BIRC2 | CDKN2A | CFLAR | CTNNB1 | NFKB1 | PTGS2 | TGFBR2
5	SELE	Qiagen	Autophagy	0.00747647750995879	0.0263172008350549	0.0109170305676856	0.120481927710843	CDKN2A | CTSB | CTSS | DRAM1 | GAA | HDAC1 | LAMP1 | NFKB1 | SNCA | ULK2
5	SELE	Qiagen	GPCR Signaling PathwayFinder	0.00747647750995879	0.0263172008350549	0.0109170305676856	0.120481927710843	CCL2 | CFLAR | EDN1 | ICAM1 | IL1B | LPAR2 | PTGS2 | S1PR1 | SERPINE1 | VCAM1
5	SELE	Qiagen	Tumor Metastasis	0.00747647750995879	0.0263172008350549	0.0109170305676856	0.120481927710843	CCL7 | CD44 | CD82 | CDKN2A | CTSK | EPHB2 | HTATIP2 | IL1B | NF2 | SERPINE1
5	SELE	Qiagen	Alzheimer's Disease	0.00812320364768429	0.0269751668300459	0.0109170305676856	0.119047619047619	ABCA1 | APBB2 | CASP4 | CTSB | CTSC | GSK3B | INSR | PLAU | PRKCD | SNCA
5	SELE	Qiagen	IL6/STAT3 Signaling Pathway	0.0079388128366715	0.0269751668300459	0.00545851528384279	0.192307692307692	CCL2 | CEBPD | JAK3 | NFKB1 | NFKBIA
5	SELE	Qiagen	Prostate Cancer	0.00812320364768429	0.0269751668300459	0.0109170305676856	0.119047619047619	CCNA1 | CDKN2A | DKK3 | IL6 | NFKB1 | PDLIM4 | PTGS1 | PTGS2 | SHBG | TFPI2
5	SELE	Qiagen	Apoptosis	0.0101189348367256	0.0329802320604389	0.0305676855895196	0.0786516853932584	BFAR | BIRC2 | BIRC3 | BOK | CARD11 | CASP1 | CASP4 | CCL2 | CFLAR | DAPK3 | ERC1 | F2R | HDAC1 | HTATIP2 | IER3 | IFI6 | MX1 | NFKB1 | RIPK2 | SNCA | TNFAIP3 | TNFRSF10A | TNFRSF21 | TNFRSF9 | TNFSF15 | TNFSF18 | TRADD | TRAF3
5	SELE	Qiagen	WNT Signaling Targets	0.0131473851709138	0.0420716325469242	0.00982532751091703	0.116883116883117	CD44 | CDKN2A | CEBPD | CUBN | DAB2 | IL6 | NRCAM | PTGS2 | TLE1
5	SELE	Qiagen	Angiogenic Growth Factors	0.0146299269424575	0.0459797703905806	0.00545851528384279	0.166666666666667	ANG | CCL2 | CSF3 | CXCL2 | GRN
5	SELE	Qiagen	Cancer Drug Targets	0.0178918416243561	0.0466348624242588	0.00982532751091703	0.111111111111111	CDK7 | CTSB | CTSS | HDAC1 | NFKB1 | PLK2 | PRKCD | PTGS2 | TXNRD1
5	SELE	Qiagen	Epithelial to Mesenchymal Transition (EMT)	0.0178918416243561	0.0466348624242588	0.00982532751091703	0.111111111111111	CALD1 | CTNNB1 | F11R | GSK3B | ITGAV | SERPINE1 | TFPI2 | TMEM132A | VPS13A
5	SELE	Qiagen	Growth Factors	0.0180180150275545	0.0466348624242588	0.00655021834061135	0.13953488372093	BMP6 | CXCL1 | FGF6 | IL1B | NRG1 | TNNT1
5	SELE	Qiagen	Hedgehog Signaling Pathway	0.0178918416243561	0.0466348624242588	0.00982532751091703	0.111111111111111	BMP6 | CTNNB1 | DISP2 | FRMD6 | GREM1 | GSK3B | HHIP | NF2 | RAB23
5	SELE	Qiagen	HIV Host Response Plus	0.0178918416243561	0.0466348624242588	0.00982532751091703	0.111111111111111	CCL2 | CCL8 | CCR4 | CD44 | CDK7 | IL1B | NFKB1 | NFKBIA | SELL
5	SELE	Qiagen	Hypoxia Signaling Pathway	0.0153855896030507	0.0466348624242588	0.00982532751091703	0.113924050632911	EDN1 | ERO1L | GYS1 | IER3 | MAP3K1 | NFKB1 | PLAU | SERPINE1 | SLC16A3
5	SELE	Qiagen	Hypoxia Signaling Pathway Plus	0.0153855896030507	0.0466348624242588	0.00982532751091703	0.113924050632911	EDN1 | ERO1L | GYS1 | IER3 | MAP3K1 | NFKB1 | PLAU | SERPINE1 | SLC16A3
5	SELE	Qiagen	Insulin Resistance	0.0166041646162736	0.0466348624242588	0.00982532751091703	0.1125	CASP1 | CCL2 | CCR4 | IL1B | IL6 | INSR | MAPK9 | NFKBIA | SERPINE1
5	SELE	Qiagen	mTOR Signaling	0.0178918416243561	0.0466348624242588	0.00982532751091703	0.111111111111111	CAB39 | DDIT4L | GSK3B | INSR | PIK3CD | PLD1 | RPS6KA1 | RPS6KA2 | ULK2
5	SELE	Qiagen	Osteogenesis	0.0166041646162736	0.0466348624242588	0.00982532751091703	0.1125	BMP6 | CSF2 | CSF3 | CTSK | ICAM1 | NFKB1 | NOG | TGFBR2 | VCAM1
5	SELE	Qiagen	Ubiquitin Ligases	0.0176015815868069	0.0466348624242588	0.0294759825327511	0.0758426966292135	AMFR | BFAR | BIRC2 | BIRC3 | CHFR | FBXL2 | FBXO6 | MAP3K1 | MARCH2 | NEDD4 | OSTM1 | RHOBTB3 | RNF130 | RNF144B | RNF145 | RNF207 | SMURF2 | SPSB1 | TNFAIP1 | TNFAIP3 | TRAF3 | TRIM24 | TRIM37 | TRIM8 | TSPAN17 | VPS8 | WSB1
5	SELE	Qiagen	VEGF Signaling	0.0178918416243561	0.0466348624242588	0.00982532751091703	0.111111111111111	NFATC4 | NRP2 | PIK3CD | PLA2G4A | PLA2G5 | PLCG2 | PTGS2 | PXN | RAC2
5	SELE	Qiagen	Drug Transporters	0.0192506714628056	0.0484016882493398	0.00982532751091703	0.109756097560976	ABCA1 | ABCA5 | ABCC10 | SLC16A1 | SLC16A3 | SLC25A13 | SLCO2B1 | SLCO4A1 | TAP2
5	SELE	Qiagen	Th1 & Th2 Responses	0.0192506714628056	0.0484016882493398	0.00982532751091703	0.109756097560976	CCL7 | CCR4 | CSF2 | EBI3 | IL13RA1 | IL6 | JAK1 | TNFRSF9 | TNFSF4
5	SELE	MSig-C2CP	KEGG_CELL_ADHESION_MOLECULES_CAMS	1.07130264502711e-11	1.42483251788606e-08	0.0305676855895196	0.224	CD274 | CD34 | CDH5 | CLDN1 | CNTNAP1 | F11R | HLA-B | HLA-C | HLA-E | ICAM1 | ICOSLG | ITGA4 | ITGAV | ITGB8 | L1CAM | NLGN1 | NRCAM | NRXN3 | PDCD1LG2 | PTPRF | PVR | PVRL2 | SDC3 | SDC4 | SELE | SELL | SELP | VCAM1
5	SELE	MSig-C2CP	KEGG_LYSOSOME	1.77982865947467e-09	1.18358605855065e-06	0.0262008733624454	0.206896551724138	ARSA | CTSB | CTSC | CTSF | CTSK | CTSS | FUCA1 | GAA | GLB1 | GM2A | GNPTAB | GNS | HEXB | IDS | IGF2R | LAMP1 | LAMP3 | MCOLN1 | MFSD8 | PSAP | SGSH | SLC11A2 | SUMF1 | TPP1
5	SELE	MSig-C2CP	REACTOME_IMMUNE_SYSTEM	1.10807636071396e-08	4.91247186583187e-06	0.0862445414847162	0.0955259975816203	BIRC2 | BIRC3 | C3 | CARD11 | CASP1 | CASP4 | CD274 | CD34 | CD3D | CD44 | CD46 | CSF2 | CTSB | CTSC | CTSF | CTSK | CTSS | CXADR | DDX58 | DYNC1H1 | ERAP1 | FBXO6 | FLNB | GBP1 | GBP4 | GBP5 | HLA-B | HLA-C | ICAM1 | ICOSLG | IFI27 | IFI6 | IFIH1 | IL1B | IL6 | IL6ST | IRAK3 | ISG15 | ITGAV | JAK1 | JAK3 | KIFAP3 | MAP3K1 | MAPK9 | MAVS | MX1 | NCK1 | NEDD4 | NFKBIA | NPEPPS | OAS3 | OASL | PDCD…
5	SELE	MSig-C2CP	KEGG_NOD_LIKE_RECEPTOR_SIGNALING_PATHWAY	1.12707401928513e-07	3.74752111412305e-05	0.0163755458515284	0.254237288135593	BIRC2 | BIRC3 | CASP1 | CCL2 | CCL7 | CCL8 | CXCL1 | CXCL2 | IL1B | IL6 | MAPK9 | NFKB1 | NFKBIA | RIPK2 | TNFAIP3
5	SELE	MSig-C2CP	BIOCARTA_MONOCYTE_PATHWAY	2.48226636321841e-06	0.000660282852616097	0.00655021834061135	0.6	CD44 | ICAM1 | ITGA4 | SELE | SELL | SELP
5	SELE	MSig-C2CP	PID_INTEGRIN3_PATHWAY	5.23333880538729e-06	0.000773371179018344	0.0120087336244541	0.255813953488372	CD47 | F11R | ITGAV | L1CAM | LAMA4 | PDGFB | PLAU | PVR | SDC4 | TGFBR2 | THBS1
5	SELE	MSig-C2CP	REACTOME_GLYCOSAMINOGLYCAN_METABOLISM	3.92568266939876e-06	0.000773371179018344	0.0196506550218341	0.169811320754717	AGRN | B4GALT1 | B4GALT5 | B4GALT6 | CD44 | DSE | EXT2 | GLB1 | GLCE | GNS | HEXB | IDS | NDST2 | SDC3 | SDC4 | SGSH | SLC9A1 | ST3GAL1
5	SELE	MSig-C2CP	REACTOME_INTERFERON_SIGNALING	4.95212168113852e-06	0.000773371179018344	0.0229257641921397	0.15	CD44 | DDX58 | FLNB | GBP1 | GBP4 | GBP5 | HLA-B | HLA-C | ICAM1 | IFI27 | IFI6 | ISG15 | JAK1 | MX1 | NEDD4 | OAS3 | OASL | PRKCD | TPR | VCAM1 | XAF1
5	SELE	MSig-C2CP	REACTOME_CYTOKINE_SIGNALING_IN_IMMUNE_SYSTEM	5.22422221426527e-06	0.000773371179018344	0.0327510917030568	0.120967741935484	CASP1 | CD44 | CSF2 | DDX58 | FLNB | GBP1 | GBP4 | GBP5 | HLA-B | HLA-C | ICAM1 | IFI27 | IFI6 | IL1B | IL6 | IL6ST | IRAK3 | ISG15 | JAK1 | JAK3 | MX1 | NEDD4 | OAS3 | OASL | PIK3CD | PRKCD | RIPK2 | TPR | VCAM1 | XAF1
5	SELE	MSig-C2CP	REACTOME_SPHINGOLIPID_METABOLISM	8.07281161182168e-06	0.00107368394437228	0.0141921397379913	0.209677419354839	ARSA | ARSJ | DEGS1 | GLB1 | GM2A | HEXB | KDSR | NEU3 | PPAP2C | PSAP | SGMS1 | STS | SUMF1
5	SELE	MSig-C2CP	REACTOME_INTERFERON_GAMMA_SIGNALING	9.54402243555558e-06	0.00115395907629899	0.0131004366812227	0.222222222222222	CD44 | GBP1 | GBP4 | GBP5 | HLA-B | HLA-C | ICAM1 | JAK1 | OAS3 | OASL | PRKCD | VCAM1
5	SELE	MSig-C2CP	PID_CD40_PATHWAY	1.23570126812409e-05	0.0013695689055042	0.00982532751091703	0.290322580645161	BIRC2 | BIRC3 | JAK3 | MAP3K1 | MAPK9 | NFKB1 | NFKBIA | TNFAIP3 | TRAF3
5	SELE	MSig-C2CP	REACTOME_PHOSPHOLIPID_METABOLISM	1.52786644123714e-05	0.00156312489757339	0.0262008733624454	0.129032258064516	ARSA | ARSJ | DEGS1 | ETNK2 | GLB1 | GM2A | HEXB | KDSR | LPCAT1 | MBOAT2 | MGLL | NEU3 | PIK3CD | PIP5K1C | PLA2G4A | PLA2G4C | PLA2G5 | PLD1 | PLD3 | PPAP2C | PSAP | SGMS1 | STS | SUMF1
5	SELE	MSig-C2CP	KEGG_CYTOKINE_CYTOKINE_RECEPTOR_INTERACTION	2.26492115130477e-05	0.00200823008749023	0.0305676855895196	0.116182572614108	ACVRL1 | CCL2 | CCL7 | CCL8 | CCR4 | CSF2 | CSF3 | CXCL1 | CXCL2 | CXCL3 | CXCL5 | CXCL6 | IL10RB | IL13RA1 | IL17RA | IL1B | IL6 | IL6ST | INHBE | PDGFB | TGFBR2 | TNFRSF10A | TNFRSF10C | TNFRSF21 | TNFRSF9 | TNFSF15 | TNFSF18 | TNFSF4
5	SELE	MSig-C2CP	REACTOME_GLYCOSPHINGOLIPID_METABOLISM	2.16297561118462e-05	0.00200823008749023	0.00982532751091703	0.272727272727273	ARSA | ARSJ | GLB1 | GM2A | HEXB | NEU3 | PSAP | STS | SUMF1
5	SELE	MSig-C2CP	BIOCARTA_LYM_PATHWAY	3.05517470548597e-05	0.00253961397393521	0.00545851528384279	0.555555555555556	CD34 | ICAM1 | ITGA4 | SELL | VCAM1
5	SELE	MSig-C2CP	KEGG_PATHWAYS_IN_CANCER	4.24566628141659e-05	0.00301908507310065	0.0360262008733624	0.10410094637224	BIRC2 | BIRC3 | CCNA1 | CDKN2A | CTNNB1 | DAPK3 | EPAS1 | FGF5 | FGF6 | FZD6 | FZD8 | GSK3B | HDAC1 | HHIP | IL6 | ITGAV | JAK1 | LAMA3 | LAMA4 | LAMC2 | MAPK9 | NFKB1 | NFKBIA | PDGFB | PIK3CD | PLCG2 | PLD1 | PTGS2 | RAC2 | TGFA | TGFBR2 | TPR | TRAF3
5	SELE	MSig-C2CP	PID_NECTIN_PATHWAY	4.31297867585807e-05	0.00301908507310065	0.00873362445414847	0.285714285714286	CLDN1 | CTNNB1 | F11R | ITGAV | PDGFB | PIP5K1C | PVR | PVRL2
5	SELE	MSig-C2CP	REACTOME_AXON_GUIDANCE	4.13759473470952e-05	0.00301908507310065	0.0294759825327511	0.114406779661017	ABLIM3 | AGRN | CACNB3 | CNTNAP1 | CRMP1 | DOCK1 | DPYSL3 | ITGAV | KIAA1598 | L1CAM | MYH9 | NCK1 | NRCAM | NRP2 | PIP5K1C | PLXNA1 | PLXNA3 | RAC2 | RGMB | RPS6KA1 | RPS6KA2 | RRAS | SCN3B | SCN8A | SEMA6D | SRGAP2 | TRIO
5	SELE	MSig-C2CP	BIOCARTA_LAIR_PATHWAY	4.78081356548464e-05	0.00317924102104729	0.00655021834061135	0.4	C3 | ICAM1 | IL6 | ITGA4 | SELP | VCAM1
5	SELE	MSig-C2CP	REACTOME_INNATE_IMMUNE_SYSTEM	6.02611150802883e-05	0.00381653728841826	0.0283842794759825	0.114035087719298	BIRC2 | BIRC3 | C3 | CASP1 | CASP4 | CD46 | CTSB | CTSK | CTSS | DDX58 | IFIH1 | IRAK3 | ISG15 | MAP3K1 | MAPK9 | MAVS | NFKBIA | PLCG2 | RIPK2 | RPS6KA1 | RPS6KA2 | SIGIRR | TANK | TLR1 | TNFAIP3 | TRAF3
5	SELE	MSig-C2CP	NABA_MATRISOME	8.15093485755718e-05	0.00492761061843229	0.0796943231441048	0.0774125132555673	ABI3BP | ADAM21 | ADAMTSL1 | AGRN | ANXA3 | BMP6 | CCL2 | CCL7 | CCL8 | CRIM1 | CSF2 | CSF3 | CSTB | CTHRC1 | CTSB | CTSC | CTSF | CTSK | CTSS | CXCL1 | CXCL2 | CXCL3 | CXCL5 | CXCL6 | CXCL8 | EBI3 | ESM1 | FBN2 | FGF5 | FGF6 | FRAS1 | FSTL3 | GAS6 | GREM1 | HABP2 | HHIP | IL1B | IL6 | INHBE | INSL3 | LAMA3 | LAMA4 | LAMC2 | LTBP2 | MFAP2 | NRG1 | P4HA2 | PAMR1 | PAPLN | PDGFB | PI3 | PLAU | PLOD…
5	SELE	MSig-C2CP	REACTOME_IMMUNOREGULATORY_INTERACTIONS_BETWEEN_A_LYMPHOID_AND_A_NON_LYMPHOID_CELL	8.93213082215411e-05	0.00516510173628911	0.0120087336244541	0.192982456140351	C3 | CD34 | CD3D | CXADR | HLA-B | HLA-C | ICAM1 | PVR | PVRL2 | SELL | VCAM1
5	SELE	MSig-C2CP	BIOCARTA_TNFR2_PATHWAY	0.00010858949419411	0.00601766780325695	0.00655021834061135	0.352941176470588	MAP3K1 | NFKB1 | NFKBIA | TANK | TNFAIP3 | TRAF3
5	SELE	MSig-C2CP	KEGG_SPHINGOLIPID_METABOLISM	0.000240391479386456	0.0127888267033595	0.00873362445414847	0.228571428571429	ARSA | B4GALT6 | DEGS1 | GLB1 | KDSR | NEU3 | PPAP2C | SGMS1
5	SELE	MSig-C2CP	KEGG_RIG_I_LIKE_RECEPTOR_SIGNALING_PATHWAY	0.000262923478892334	0.0134495471894925	0.0120087336244541	0.171875	DDX58 | IFIH1 | ISG15 | MAP3K1 | MAPK9 | MAVS | NFKB1 | NFKBIA | TANK | TRADD | TRAF3
5	SELE	MSig-C2CP	REACTOME_HS_GAG_DEGRADATION	0.000299495854670016	0.0147529439522638	0.00655021834061135	0.3	AGRN | GLB1 | IDS | SDC3 | SDC4 | SGSH
5	SELE	MSig-C2CP	ST_TUMOR_NECROSIS_FACTOR_PATHWAY	0.000326661004541964	0.0149453626533857	0.00764192139737991	0.25	BIRC2 | BIRC3 | CFLAR | NFKB1 | NFKBIA | TNFAIP3 | TRADD
5	SELE	MSig-C2CP	REACTOME_POST_TRANSLATIONAL_PROTEIN_MODIFICATION	0.000318353251546751	0.0149453626533857	0.0218340611353712	0.116279069767442	ALG12 | ARSA | ARSJ | B3GNT5 | B4GALT1 | B4GALT5 | B4GALT6 | C1GALT1 | GALNT11 | GALNT6 | GFPT2 | MAN1B1 | MAN2A1 | PIGG | PIGV | SEMA6D | ST3GAL1 | STS | SUMF1 | TUSC3
5	SELE	MSig-C2CP	REACTOME_METABOLISM_OF_CARBOHYDRATES	0.000337113443309452	0.0149453626533857	0.0262008733624454	0.106194690265487	AGRN | B4GALT1 | B4GALT5 | B4GALT6 | CD44 | DSE | ENO2 | EXT2 | GALT | GLB1 | GLCE | GNS | GYS1 | HEXB | IDS | NDST2 | PYGL | SDC3 | SDC4 | SGSH | SLC25A13 | SLC9A1 | ST3GAL1 | TPR
5	SELE	MSig-C2CP	REACTOME_INTERFERON_ALPHA_BETA_SIGNALING	0.00036043440480571	0.0154637986577934	0.0109170305676856	0.178571428571429	HLA-B | HLA-C | IFI27 | IFI6 | ISG15 | JAK1 | MX1 | OAS3 | OASL | XAF1
5	SELE	MSig-C2CP	BIOCARTA_CD40_PATHWAY	0.000394729840922596	0.0161991781590647	0.00545851528384279	0.357142857142857	MAP3K1 | NFKB1 | NFKBIA | TNFAIP3 | TRAF3
5	SELE	MSig-C2CP	PID_NFKAPPAB_CANONICAL_PATHWAY	0.000401934495676042	0.0161991781590647	0.00655021834061135	0.285714285714286	BIRC2 | ERC1 | NFKB1 | NFKBIA | RIPK2 | TNFAIP3
5	SELE	MSig-C2CP	KEGG_ECM_RECEPTOR_INTERACTION	0.000517603977343464	0.0196689511390516	0.0131004366812227	0.15	AGRN | CD44 | CD47 | ITGA4 | ITGAV | ITGB8 | LAMA3 | LAMA4 | LAMC2 | SDC3 | SDC4 | THBS1
5	SELE	MSig-C2CP	REACTOME_KERATAN_SULFATE_KERATIN_METABOLISM	0.000515349318079261	0.0196689511390516	0.00764192139737991	0.233333333333333	B4GALT1 | B4GALT5 | B4GALT6 | GLB1 | GNS | HEXB | ST3GAL1
5	SELE	MSig-C2CP	KEGG_OTHER_GLYCAN_DEGRADATION	0.000568190693556471	0.0199622016866623	0.00545851528384279	0.333333333333333	FUCA1 | GLB1 | HEXB | MAN2B2 | NEU3
5	SELE	MSig-C2CP	REACTOME_HEPARAN_SULFATE_HEPARIN_HS_GAG_METABOLISM	0.000567960059956002	0.0199622016866623	0.00982532751091703	0.183673469387755	AGRN | EXT2 | GLB1 | GLCE | IDS | NDST2 | SDC3 | SDC4 | SGSH
5	SELE	MSig-C2CP	REACTOME_ADAPTIVE_IMMUNE_SYSTEM	0.000570348619618924	0.0199622016866623	0.0447598253275109	0.0843621399176955	C3 | CARD11 | CD274 | CD34 | CD3D | CTSB | CTSC | CTSF | CTSK | CTSS | CXADR | DYNC1H1 | ERAP1 | FBXO6 | HLA-B | HLA-C | ICAM1 | ICOSLG | ITGAV | KIFAP3 | NCK1 | NEDD4 | NFKBIA | NPEPPS | PDCD1LG2 | PIK3CD | PLCG2 | PVR | PVRL2 | RIPK2 | RNF144B | SELL | SMURF2 | SPSB1 | STIM1 | TAP2 | THEM4 | TRIM37 | UBE2H | VCAM1 | WSB1
5	SELE	MSig-C2CP	NABA_MATRISOME_ASSOCIATED	0.000607964437587745	0.0207331462049154	0.0578602620087336	0.0781710914454277	ADAM21 | ADAMTSL1 | ANXA3 | BMP6 | CCL2 | CCL7 | CCL8 | CSF2 | CSF3 | CSTB | CTSB | CTSC | CTSF | CTSK | CTSS | CXCL1 | CXCL2 | CXCL3 | CXCL5 | CXCL6 | CXCL8 | EBI3 | FGF5 | FGF6 | FSTL3 | GREM1 | HABP2 | HHIP | IL1B | IL6 | INHBE | INSL3 | NRG1 | P4HA2 | PAMR1 | PDGFB | PI3 | PLAU | PLOD2 | PLXNA1 | PLXNA3 | SDC3 | SDC4 | SEMA3G | SEMA4F | SEMA6D | SERPINA9 | SERPINE1 | SULF2 | TGFA | TNFSF15 | …
5	SELE	MSig-C2CP	KEGG_FOCAL_ADHESION	0.000643134810210356	0.0213842324394943	0.0229257641921397	0.107692307692308	BIRC2 | BIRC3 | CTNNB1 | DOCK1 | FLNB | GSK3B | ITGA4 | ITGAV | ITGB8 | LAMA3 | LAMA4 | LAMC2 | MAPK9 | MYLK3 | PARVA | PDGFB | PIK3CD | PIP5K1C | PXN | RAC2 | THBS1
5	SELE	MSig-C2CP	REACTOME_TOLL_RECEPTOR_CASCADES	0.000917308874084584	0.029756604939817	0.0152838427947598	0.128440366972477	CTSB | CTSK | CTSS | IRAK3 | MAP3K1 | MAPK9 | NFKBIA | PLCG2 | RIPK2 | RPS6KA1 | RPS6KA2 | SIGIRR | TLR1 | TRAF3
5	SELE	MSig-C2CP	BIOCARTA_DEATH_PATHWAY	0.000950762794180402	0.0301074884823794	0.00764192139737991	0.212121212121212	BIRC2 | BIRC3 | CFLAR | NFKB1 | NFKBIA | TNFRSF10A | TRADD
5	SELE	MSig-C2CP	PID_INTEGRIN5_PATHWAY	0.0010783638699388	0.0333540452795025	0.00545851528384279	0.294117647058824	ITGA4 | ITGAV | ITGB8 | PLAU | VCAM1
5	SELE	MSig-C2CP	KEGG_AXON_GUIDANCE	0.00134850794221703	0.0407617173442874	0.0163755458515284	0.119047619047619	ABLIM3 | EPHA4 | EPHB2 | EPHB4 | GSK3B | L1CAM | NCK1 | NFATC4 | PLXNA1 | PLXNA3 | RAC2 | SEMA3G | SEMA4F | SEMA6D | SRGAP2
5	SELE	MSig-C2CP	REACTOME_THE_ACTIVATION_OF_ARYLSULFATASES	0.00145860512610671	0.0431098848382651	0.00436681222707424	0.363636363636364	ARSA | ARSJ | STS | SUMF1
5	SELE	MSig-C2CP	PID_TRAIL_PATHWAY	0.00170280002228347	0.0481856176518512	0.00655021834061135	0.222222222222222	CFLAR | MAP3K1 | PIK3CD | TNFRSF10A | TNFRSF10C | TRADD
5	SELE	MSig-C2CP	REACTOME_METABOLISM_OF_LIPIDS_AND_LIPOPROTEINS	0.00170019120097783	0.0481856176518512	0.0403930131004367	0.082039911308204	ABCA1 | ANKRD1 | APOB | ARSA | ARSJ | CPT1A | CRAT | CUBN | CYP27A1 | DEGS1 | ETNK2 | GLB1 | GM2A | HEXB | KDSR | LCAT | LPCAT1 | MBOAT2 | MGLL | NEU3 | PIK3CD | PIP5K1C | PLA2G4A | PLA2G4C | PLA2G5 | PLD1 | PLD3 | PLTP | PPAP2C | PSAP | SGMS1 | SLC25A20 | SRD5A3 | STS | SUMF1 | TNFRSF21 | TXNRD1
